# Supplementary material for: Diaqua­bis­(5-carb­oxy-2-propyl-1H-imidazole-4-carboxyl­ato-κ2 N 3,O 4)manganese(II) 3.5-hydrate
Source: Acta Crystallogr Sect E Struct Rep Online. 2010 Aug 18;66(Pt 9):m1096–7. doi: 10.1107/S1600536810031612 (PMC3007852; doi:10.1107/S1600536810031612)
Supplement: Supplementary file 2 [file e-66-m1096-Isup2.hkl]

# 
# h,k,l, Fc-squared, Fo-squared, sigma(Fo-squared) and status flag 
# 
data_I
_shelx_title ' 2 in P-1' 
_shelx_refln_list_code          4 
_shelx_F_calc_maximum      156.07 
_exptl_crystal_F_000       572.00 
_reflns_d_resolution_high  0.8346 
 
loop_ 
 _symmetry_equiv_pos_as_xyz 
 'x, y, z' 
 '-x, -y, -z' 
 
_cell_length_a    10.6090 
_cell_length_b    10.6490 
_cell_length_c    11.4240 
_cell_angle_alpha  82.748 
_cell_angle_beta   82.544 
_cell_angle_gamma  86.857 
 
_shelx_F_squared_multiplier     1.000 
 
loop_ 
 _refln_index_h 
 _refln_index_k 
 _refln_index_l 
 _refln_F_squared_calc 
 _refln_F_squared_meas 
 _refln_F_squared_sigma 
 _refln_observed_status 
   1   0   0     1275.79     1309.69     29.06 o 
   2   0   0     1618.35     1611.07     28.31 o 
   3   0   0    17122.86    15737.36    175.87 o 
   4   0   0     9036.23     8621.99    102.28 o 
   5   0   0       25.06       41.56      4.19 o 
   6   0   0      145.53      139.22      7.37 o 
   7   0   0      528.15      547.45     23.20 o 
   8   0   0      165.99      182.70     16.80 o 
   9   0   0       22.60       20.89      8.25 o 
  10   0   0      374.49      338.01     24.41 o 
  11   0   0        0.32        2.62     12.14 o 
  12   0   0        8.12        5.15     12.37 o 
 -12   1   0       18.54       22.64     16.22 o 
 -11   1   0       65.30       38.29     17.38 o 
 -10   1   0       73.33       65.62     19.47 o 
  -9   1   0       24.64       31.43     13.46 o 
  -8   1   0      284.18      323.09     20.64 o 
  -7   1   0        2.23       -1.49      4.56 o 
  -6   1   0       60.49       65.71      6.42 o 
  -5   1   0      454.40      483.87     13.59 o 
  -4   1   0     1901.43     1812.84     29.12 o 
  -3   1   0     5537.58     5352.10     65.79 o 
  -2   1   0       92.82       81.87      4.19 o 
   0   1   0        1.23        4.58      1.66 o 
   1   1   0    14595.62    13481.98    178.92 o 
   2   1   0     2994.28     2999.23     60.20 o 
   3   1   0     9179.62     9325.52    132.92 o 
   4   1   0     2985.73     3178.60     56.81 o 
   5   1   0     5243.41     5144.54    177.62 o 
   6   1   0      310.92      329.09     17.66 o 
   7   1   0      574.29      603.51     36.44 o 
   8   1   0       45.32       46.89      9.91 o 
   9   1   0       10.83        4.39      6.95 o 
  10   1   0        3.86        3.42      7.33 o 
  11   1   0       27.32       45.40     12.57 o 
  12   1   0       10.27       25.28     17.15 o 
 -12   2   0        4.27        5.15     13.83 o 
 -11   2   0       14.59       14.01     13.10 o 
 -10   2   0       26.75       40.38     16.49 o 
  -9   2   0      137.42      142.81     24.10 o 
  -8   2   0      275.03      260.18     30.07 o 
  -7   2   0      902.81      972.72     23.69 o 
  -6   2   0      653.68      642.58     18.20 o 
  -5   2   0     1813.77     1872.44     32.33 o 
  -4   2   0      876.37      888.80     22.06 o 
  -3   2   0     1848.21     1637.33     26.19 o 
  -2   2   0      776.94      628.85     14.83 o 
  -1   2   0      393.07      362.83     11.66 o 
   0   2   0        4.59        7.03      2.37 o 
   1   2   0     6039.68     5032.55    330.08 o 
   2   2   0      756.80      752.64     13.87 o 
   3   2   0      859.34      808.38     15.25 o 
   4   2   0      653.75      603.74     19.60 o 
   5   2   0      666.19      672.89     22.78 o 
   6   2   0        8.10       65.47     46.51 o 
   7   2   0       61.34       50.63     10.99 o 
   8   2   0        1.01        1.24      5.35 o 
   9   2   0        0.22       -0.36      6.43 o 
  10   2   0       37.32       46.12     11.45 o 
  11   2   0        5.82        8.49      8.53 o 
  12   2   0       41.85       43.93     13.66 o 
 -12   3   0       26.32       11.50     15.97 o 
 -11   3   0       95.35      122.49     27.08 o 
 -10   3   0       65.05       60.61     19.75 o 
  -9   3   0        4.95        1.84     10.07 o 
  -8   3   0      124.82      128.71     22.07 o 
  -7   3   0      787.25      931.10     31.00 o 
  -6   3   0       25.56       23.74      6.12 o 
  -5   3   0      734.09      756.79     18.66 o 
  -4   3   0     2984.99     3056.66     45.02 o 
  -3   3   0      776.84      720.57     18.42 o 
  -2   3   0     6493.15     6729.60    136.00 o 
  -1   3   0      568.59      543.42     14.74 o 
   0   3   0      347.24      342.84     15.44 o 
   1   3   0       22.75       24.44      7.23 o 
   2   3   0     3121.76     3335.65     44.47 o 
   3   3   0       60.97       77.39      5.68 o 
   4   3   0      812.87      818.15     17.39 o 
   5   3   0      120.47      146.10     11.42 o 
   6   3   0      122.56      139.34     13.10 o 
   7   3   0        5.43        1.18      9.46 o 
   8   3   0       62.32       84.10     12.79 o 
   9   3   0      438.98      496.31     28.12 o 
  10   3   0       27.19       50.92     12.98 o 
  11   3   0        0.37       -7.45      7.45 o 
  12   3   0        6.15       17.63     10.23 o 
 -11   4   0       29.64        7.47     13.46 o 
 -10   4   0       82.61       66.08     19.75 o 
  -9   4   0       94.64      126.09     24.55 o 
  -8   4   0       20.79       15.28     10.50 o 
  -7   4   0       23.13       24.98      8.47 o 
  -6   4   0     1382.29     1382.06     38.99 o 
  -5   4   0      373.63      414.41     13.95 o 
  -4   4   0       43.81       52.25      5.61 o 
  -3   4   0      306.52      317.69     12.14 o 
  -2   4   0     1364.23     1428.16     31.05 o 
  -1   4   0      924.47      991.01     24.11 o 
   0   4   0        4.35       25.73      4.97 o 
   1   4   0     1274.32     1271.31     52.69 o 
   2   4   0      243.53      204.20     15.04 o 
   3   4   0        1.07        3.54      2.51 o 
   4   4   0        5.68        6.23      3.46 o 
   5   4   0     1850.61     1910.69     33.42 o 
   6   4   0      118.96      145.38     20.39 o 
   7   4   0       71.74       76.82     11.76 o 
   8   4   0      147.39      146.45     16.41 o 
   9   4   0      371.43      376.52     36.08 o 
  10   4   0      110.59      111.39     20.45 o 
  11   4   0        7.69       17.32      9.75 o 
  12   4   0        5.51       -7.40      8.12 o 
 -11   5   0       21.77       27.61     18.90 o 
 -10   5   0      211.83      304.48     38.13 o 
  -9   5   0        7.65        9.86     11.66 o 
  -8   5   0      284.64      236.14     77.89 o 
  -7   5   0      263.99      323.44     25.92 o 
  -6   5   0       96.97      111.44     13.87 o 
  -5   5   0      258.61      280.86     18.34 o 
  -4   5   0      805.58      869.44     28.40 o 
  -3   5   0       51.89       33.44      5.72 o 
  -2   5   0      190.43      173.47     11.62 o 
  -1   5   0     2963.56     3109.14     57.93 o 
   0   5   0     1580.84     1583.81     36.48 o 
   1   5   0      594.91      568.38     39.53 o 
   2   5   0     1110.91     1046.98     30.27 o 
   3   5   0      978.81      963.42     28.21 o 
   4   5   0      198.32      199.05     11.49 o 
   5   5   0        2.04        6.31      4.00 o 
   6   5   0      182.83      214.98     16.62 o 
   7   5   0        1.90       -0.46     12.22 o 
   8   5   0        5.86        5.34      6.90 o 
   9   5   0       18.36       19.20      9.05 o 
  10   5   0      199.06      203.29     21.68 o 
  11   5   0        0.02        0.92      9.04 o 
 -10   6   0        0.66       -6.95     12.19 o 
  -9   6   0       47.42       50.34     17.81 o 
  -8   6   0      214.99      210.61     20.90 o 
  -7   6   0       95.99       85.80     20.68 o 
  -6   6   0        1.72        7.96      6.63 o 
  -5   6   0      519.58      578.19     25.57 o 
  -4   6   0      249.71      248.27     17.27 o 
  -3   6   0       38.75       44.60     13.44 o 
  -2   6   0       30.11       26.76      6.21 o 
  -1   6   0       64.89       73.33      8.76 o 
   0   6   0        0.49        3.44      6.35 o 
   1   6   0       95.40      125.82     12.04 o 
   2   6   0      505.63      509.20     28.88 o 
   3   6   0      195.85      249.82     21.07 o 
   4   6   0      317.28      313.06     18.19 o 
   5   6   0      368.95      352.63     19.18 o 
   6   6   0       10.50       11.83      6.29 o 
   7   6   0      138.23      133.38     15.37 o 
   8   6   0        0.76       -4.43      7.03 o 
   9   6   0       58.86       68.28     20.54 o 
  10   6   0        4.91       29.95     16.35 o 
  11   6   0        0.82       -9.84     12.21 o 
 -10   7   0        6.05        0.27     15.06 o 
  -9   7   0       33.32       21.14     14.65 o 
  -8   7   0        0.03       -2.75      7.65 o 
  -7   7   0       11.52       41.02     18.32 o 
  -6   7   0      414.51      450.55     26.70 o 
  -5   7   0        9.10        5.19      6.85 o 
  -4   7   0        6.28       10.30      6.67 o 
  -3   7   0      438.40      423.44     37.26 o 
  -2   7   0      215.92      208.12     14.48 o 
  -1   7   0        9.11        8.39      5.20 o 
   0   7   0       61.19       66.30     10.27 o 
   1   7   0      108.74      135.51     13.79 o 
   2   7   0      247.69      255.62     17.67 o 
   3   7   0       20.04       13.63      6.93 o 
   4   7   0      202.45      209.08     17.40 o 
   5   7   0      274.50      241.30     29.77 o 
   6   7   0        0.64       -0.55      8.84 o 
   7   7   0       93.76      109.58     23.73 o 
   8   7   0        0.28        5.88     10.82 o 
   9   7   0        0.20       -7.33     10.43 o 
  10   7   0       16.11       17.45     16.31 o 
  -9   8   0       17.97       25.05     16.88 o 
  -8   8   0       47.70       58.78     13.78 o 
  -7   8   0      127.13      133.64     17.99 o 
  -6   8   0      117.34       93.96     14.86 o 
  -5   8   0      524.33      500.46     27.01 o 
  -4   8   0       51.22       68.86     15.34 o 
  -3   8   0       19.76       23.62     14.71 o 
  -2   8   0      192.26      218.61     30.50 o 
  -1   8   0      599.37      610.73     56.42 o 
   0   8   0       29.43       33.22      9.94 o 
   1   8   0       11.55        2.02      5.97 o 
   2   8   0       64.47       85.23     12.89 o 
   3   8   0       66.01       58.61     13.29 o 
   4   8   0       47.20       59.02     11.72 o 
   5   8   0      123.44       82.36     21.36 o 
   6   8   0        5.05       12.98     11.68 o 
   7   8   0       92.69      110.54     25.08 o 
   8   8   0      137.03       99.67     24.85 o 
   9   8   0       49.04       80.56     25.03 o 
  10   8   0       14.26       15.44     16.85 o 
  -8   9   0       16.41       12.28     17.45 o 
  -7   9   0        4.24        5.08     13.64 o 
  -6   9   0       12.51       36.90     18.24 o 
  -5   9   0      202.85      228.47     36.33 o 
  -4   9   0        6.41        5.69     11.37 o 
  -3   9   0       15.28       20.84     13.48 o 
  -2   9   0        9.74       26.76     13.98 o 
  -1   9   0      209.46      246.97     33.21 o 
   0   9   0      168.65      178.40     17.47 o 
   1   9   0        1.80        6.29     10.74 o 
   2   9   0       90.05       78.92     12.92 o 
   3   9   0       31.14       52.87     11.60 o 
   4   9   0       87.01      103.32     15.38 o 
   5   9   0        0.21        3.89     10.18 o 
   6   9   0        8.64        4.26     11.12 o 
   7   9   0        0.58       21.02     15.01 o 
   8   9   0       90.94       97.19     25.21 o 
   9   9   0        9.58      -11.66     11.66 o 
  -7  10   0       40.84       75.14     24.94 o 
  -6  10   0       38.38       39.43     19.88 o 
  -5  10   0       19.68       14.94     15.15 o 
  -4  10   0      188.37      269.06     40.20 o 
  -3  10   0      128.77      174.88     31.89 o 
  -2  10   0        4.43       -1.50     10.93 o 
  -1  10   0        1.11       25.65     15.06 o 
   0  10   0      589.57      575.52     49.68 o 
   1  10   0        4.65       16.97      9.05 o 
   2  10   0        0.20        4.18      7.25 o 
   3  10   0       86.51      106.42     16.72 o 
   4  10   0      118.27      112.01     17.09 o 
   5  10   0        1.39       -8.61      8.61 o 
   6  10   0        2.56       -0.84     11.18 o 
   7  10   0       10.43        3.33     13.62 o 
   8  10   0        0.32       -6.24     12.60 o 
  -5  11   0        8.70       -3.69     15.12 o 
  -4  11   0       11.00       17.17     17.72 o 
  -3  11   0       11.01       25.71     17.83 o 
  -2  11   0        9.65        2.25     12.41 o 
  -1  11   0        0.10        4.26     13.71 o 
   0  11   0        9.12       22.00     15.26 o 
   1  11   0       87.13      138.94     31.07 o 
   2  11   0       43.75       67.83     22.34 o 
   3  11   0        4.28        1.86     14.99 o 
   4  11   0       74.53      109.03     25.28 o 
   5  11   0       86.04       65.64     23.28 o 
   6  11   0        0.04       -9.91     13.14 o 
  -3  12   0       43.25       35.51     22.53 o 
  -2  12   0       19.75       13.51     15.76 o 
  -1  12   0        6.08        1.00     14.83 o 
   0  12   0        9.93       26.56     17.58 o 
   1  12   0       14.34       29.97     19.98 o 
   2  12   0        1.18        0.64     15.42 o 
   3  12   0        0.61        5.56     14.80 o 
   4  12   0       52.92       63.21     22.57 o 
  -3 -12   1       11.93        9.59     17.26 o 
  -2 -12   1       17.13       34.92     19.59 o 
  -1 -12   1       22.82       17.83     16.42 o 
   0 -12   1        7.80       11.68     16.70 o 
   1 -12   1       18.33        2.46     13.98 o 
   2 -12   1       32.86       35.05     20.41 o 
   3 -12   1        0.76        7.97     16.06 o 
  -6 -11   1       15.37        1.05     12.94 o 
  -5 -11   1        0.96       -4.94     11.16 o 
  -4 -11   1       18.66        7.61     14.26 o 
  -3 -11   1       84.83       91.34     20.16 o 
  -2 -11   1       31.95       22.18     16.88 o 
  -1 -11   1       23.37       21.71     17.42 o 
   0 -11   1       22.19       11.66     14.17 o 
   1 -11   1       12.34        8.09     12.19 o 
   2 -11   1       14.18       11.73     14.03 o 
   3 -11   1       28.54       53.37     20.27 o 
   4 -11   1        0.20        9.00     14.96 o 
   5 -11   1        8.28       11.48     15.51 o 
  -7 -10   1       22.46       19.06     17.11 o 
  -6 -10   1        0.29       -9.45      9.45 o 
  -5 -10   1      168.11      166.36     30.73 o 
  -4 -10   1       10.06        2.41     12.55 o 
  -3 -10   1        0.96        2.37      7.65 o 
  -2 -10   1       69.20       80.03     14.14 o 
  -1 -10   1      389.24      376.91     41.25 o 
   0 -10   1       23.28       30.61     17.36 o 
   1 -10   1       34.84       46.08     18.38 o 
   2 -10   1      200.60      189.09     32.84 o 
   3 -10   1       86.89       47.63     20.48 o 
   4 -10   1       53.06       38.79     19.72 o 
   5 -10   1       25.88       -8.63     11.73 o 
   6 -10   1        0.90        7.22     14.24 o 
   7 -10   1        2.65       -3.85     14.17 o 
  -8  -9   1        2.36       -0.32     11.32 o 
  -7  -9   1       29.49       30.66     16.31 o 
  -6  -9   1       10.32        3.07     11.39 o 
  -5  -9   1       65.87       62.57     19.22 o 
  -4  -9   1      422.81      469.96     27.24 o 
  -3  -9   1       61.61       68.38     14.76 o 
  -2  -9   1        2.90       11.82      7.43 o 
  -1  -9   1        3.41       -2.24      5.88 o 
   0  -9   1     1172.95     1166.26     63.43 o 
   1  -9   1      147.87      136.46     26.99 o 
   2  -9   1        7.92        0.32     11.73 o 
   3  -9   1      147.45      127.48     27.31 o 
   4  -9   1      158.99      213.85     34.03 o 
   5  -9   1       21.99        9.07     13.39 o 
   6  -9   1      157.28      148.12     30.18 o 
   7  -9   1      107.60       92.54     25.99 o 
   8  -9   1        7.68       21.39     18.34 o 
  -9  -8   1       11.25       26.63     16.35 o 
  -8  -8   1      192.01      199.80     34.60 o 
  -7  -8   1       23.65       15.94     13.14 o 
  -6  -8   1       34.19       17.74     13.12 o 
  -5  -8   1      302.66      307.14     34.73 o 
  -4  -8   1      377.97      391.83     32.96 o 
  -3  -8   1        1.30        0.34      6.17 o 
  -2  -8   1       30.24       48.62     10.23 o 
  -1  -8   1        0.58        9.41      7.08 o 
   0  -8   1      108.20      118.98     13.69 o 
   1  -8   1      214.85      231.59     30.09 o 
   2  -8   1        3.73       15.44     10.11 o 
   3  -8   1       74.23       39.52     16.40 o 
   4  -8   1       80.32       79.26     21.50 o 
   5  -8   1      102.19       83.07     22.07 o 
   6  -8   1        0.89        6.88      8.77 o 
   7  -8   1        0.08       -7.90      7.90 o 
   8  -8   1       25.56       16.49     10.78 o 
   9  -8   1       25.95       22.45     11.76 o 
 -10  -7   1        0.37      -12.34     12.34 o 
  -9  -7   1      120.19       97.89     26.58 o 
  -8  -7   1       62.75       62.41     19.98 o 
  -7  -7   1       44.04       85.32     22.14 o 
  -6  -7   1        3.84       -4.85      8.88 o 
  -5  -7   1      141.29      134.66     23.73 o 
  -4  -7   1      146.83      158.04     15.49 o 
  -3  -7   1      196.84      225.86     17.28 o 
  -2  -7   1       49.85       58.50     14.37 o 
  -1  -7   1      213.85      246.48     17.26 o 
   0  -7   1      348.06      341.08     26.56 o 
   1  -7   1      434.23      417.94     21.52 o 
   2  -7   1        4.82        4.85      9.34 o 
   3  -7   1      143.71      168.91     25.94 o 
   4  -7   1       11.64       44.85     16.99 o 
   5  -7   1      300.70      324.02     35.55 o 
   6  -7   1        0.36        0.39      6.22 o 
   7  -7   1       26.76       48.21     24.71 o 
   8  -7   1      368.78      331.10     89.73 o 
   9  -7   1        3.84        6.95     11.43 o 
  10  -7   1       38.91       30.43     16.51 o 
 -11  -6   1       18.91        1.05     15.18 o 
 -10  -6   1       47.39       36.16     12.26 o 
  -9  -6   1        0.15       -2.74      6.69 o 
  -8  -6   1       38.34       62.83     20.66 o 
  -7  -6   1      438.73      402.66     25.08 o 
  -6  -6   1       39.58       46.15     16.81 o 
  -5  -6   1       79.72       75.91     17.99 o 
  -4  -6   1      878.48      931.12     30.73 o 
  -3  -6   1      798.40      789.29     27.87 o 
  -2  -6   1       76.34       89.70     10.91 o 
  -1  -6   1       23.34       24.26      6.27 o 
   0  -6   1       97.35       72.07      9.45 o 
   1  -6   1       57.86       65.82      8.53 o 
   2  -6   1        7.43       12.51      6.67 o 
   3  -6   1        0.91        4.17      8.77 o 
   4  -6   1       14.95       36.31     13.55 o 
   5  -6   1     1113.52     1128.04     55.92 o 
   6  -6   1       25.05       21.45     13.69 o 
   7  -6   1        3.53        0.64      7.09 o 
   8  -6   1        0.26        4.76      7.65 o 
   9  -6   1      202.62      276.10     36.60 o 
  10  -6   1        3.68       20.89     15.47 o 
 -11  -5   1        4.11        1.49     16.57 o 
 -10  -5   1        9.61       -6.01      7.86 o 
  -9  -5   1       22.01        7.20      7.67 o 
  -8  -5   1        5.37        6.64      6.91 o 
  -7  -5   1       12.90        6.91      6.27 o 
  -6  -5   1       96.11      131.02     14.48 o 
  -5  -5   1        1.22        1.31      4.71 o 
  -4  -5   1       13.71       25.18      9.48 o 
  -3  -5   1       59.91       79.56      9.59 o 
  -2  -5   1      424.37      441.04     18.67 o 
  -1  -5   1       58.23       66.22      8.61 o 
   0  -5   1       10.92        8.89      5.23 o 
   1  -5   1     2386.99     2528.31     63.43 o 
   2  -5   1       11.57        5.27      6.42 o 
   3  -5   1      136.70      133.30      7.61 o 
   4  -5   1        0.70        1.28      7.68 o 
   5  -5   1      769.51      754.66     42.64 o 
   6  -5   1       47.67       57.86     10.98 o 
   7  -5   1       25.31       21.64      9.02 o 
   8  -5   1        1.10        1.72      6.71 o 
   9  -5   1       87.09      140.40     27.42 o 
  10  -5   1        6.21        3.83     12.44 o 
  11  -5   1        3.06       21.41     15.21 o 
 -11  -4   1        8.25        2.17      8.42 o 
 -10  -4   1      298.34      278.47     24.35 o 
  -9  -4   1       60.50       60.07     12.56 o 
  -8  -4   1       20.41       21.94     10.19 o 
  -7  -4   1        0.53        3.74      5.98 o 
  -6  -4   1      430.05      454.22     21.89 o 
  -5  -4   1       36.60       43.80      5.59 o 
  -4  -4   1      297.99      282.47     18.45 o 
  -3  -4   1      387.70      360.28     15.39 o 
  -2  -4   1     1205.01     1221.35     60.02 o 
  -1  -4   1      257.45      199.61     15.43 o 
   0  -4   1     5015.44     4581.64    112.69 o 
   1  -4   1     2370.67     2154.46     41.20 o 
   2  -4   1        0.76       -0.52      1.95 o 
   3  -4   1      866.35      886.90     40.91 o 
   4  -4   1     2015.79     2093.62     70.36 o 
   5  -4   1       84.40      122.88     19.27 o 
   6  -4   1      967.50      903.47     31.49 o 
   7  -4   1      494.54      504.22     40.29 o 
   8  -4   1       33.25       63.96     11.46 o 
   9  -4   1        8.40       -0.14     10.71 o 
  10  -4   1      221.87      178.11     29.61 o 
  11  -4   1       13.46       10.66     14.21 o 
 -12  -3   1       10.97        0.64      8.86 o 
 -11  -3   1       11.39       15.13     15.89 o 
 -10  -3   1      170.56      132.59     17.48 o 
  -9  -3   1       64.37       55.81     11.90 o 
  -8  -3   1      262.01      255.82     26.35 o 
  -7  -3   1       18.21        9.09      6.36 o 
  -6  -3   1       39.29       45.01      8.40 o 
  -5  -3   1      506.45      493.22     12.38 o 
  -4  -3   1       51.80       56.06      8.75 o 
  -3  -3   1       39.81       44.96      6.77 o 
  -2  -3   1       13.26       35.01     14.80 o 
  -1  -3   1        3.08        6.88     10.98 o 
   0  -3   1      135.76      147.66      9.62 o 
   1  -3   1     5685.40     5824.82     88.74 o 
   2  -3   1     3444.60     3307.75     87.21 o 
   3  -3   1     1969.92     1930.49     60.52 o 
   4  -3   1     1910.51     1863.21     34.26 o 
   5  -3   1     2767.55     2792.11     42.48 o 
   6  -3   1      340.71      335.14     19.14 o 
   7  -3   1       29.86       20.14     14.90 o 
   8  -3   1      102.96      108.80     21.00 o 
   9  -3   1      487.75      582.63     45.44 o 
  10  -3   1       13.30       -0.75     11.71 o 
  11  -3   1       49.17       34.03     17.38 o 
  12  -3   1       35.36       18.88     17.04 o 
 -12  -2   1        1.04        4.82      9.29 o 
 -11  -2   1        5.22        2.04      9.18 o 
 -10  -2   1       27.09       14.34      8.85 o 
  -9  -2   1      109.19      111.38     15.62 o 
  -8  -2   1      154.57      159.82     16.60 o 
  -7  -2   1       31.09       23.63     13.09 o 
  -6  -2   1      845.42      834.44     38.78 o 
  -5  -2   1      114.06      115.36     11.44 o 
  -4  -2   1      147.38      163.98     11.65 o 
  -3  -2   1     1775.45     1687.81     30.61 o 
  -2  -2   1       20.73       14.16      2.82 o 
  -1  -2   1       29.00       27.49      4.40 o 
   0  -2   1     1134.80     1167.60     23.50 o 
   1  -2   1      912.12      968.88     33.30 o 
   2  -2   1     1500.13     1338.04     42.77 o 
   3  -2   1        0.68        5.35      5.03 o 
   4  -2   1       44.22       37.20      4.74 o 
   5  -2   1     1337.89     1309.64     24.94 o 
   6  -2   1        6.49       18.04      4.36 o 
   7  -2   1      382.06      392.02     14.81 o 
   8  -2   1        9.82       -0.73      8.25 o 
   9  -2   1      112.93      105.93     21.23 o 
  10  -2   1      309.23      308.88     37.65 o 
  11  -2   1       88.47      105.32     25.05 o 
  12  -2   1        6.14       -1.94     14.35 o 
 -12  -1   1       44.99        8.66     13.96 o 
 -11  -1   1       73.25       64.22     14.27 o 
 -10  -1   1       64.94       48.78     30.46 o 
  -9  -1   1        3.18        8.14      7.16 o 
  -8  -1   1        0.52        2.22      5.25 o 
  -7  -1   1      180.72      156.89     15.12 o 
  -6  -1   1      375.96      385.26     18.55 o 
  -5  -1   1     1508.41     1476.22     36.52 o 
  -4  -1   1       68.93       68.32      8.22 o 
  -3  -1   1       44.93       55.34      6.84 o 
  -2  -1   1      230.89      228.13     10.55 o 
  -1  -1   1       94.69       97.76     11.89 o 
   0  -1   1       92.95       86.69      4.34 o 
   1  -1   1       78.09       89.90      8.18 o 
   2  -1   1        4.25       -0.91      3.46 o 
   3  -1   1        2.01        2.82      2.50 o 
   4  -1   1      141.70      149.01      7.32 o 
   5  -1   1      830.17      840.86     18.90 o 
   6  -1   1      209.40      180.45      9.75 o 
   7  -1   1      682.84      641.75     18.37 o 
   8  -1   1      380.46      406.44     21.28 o 
   9  -1   1       10.87       20.57     12.53 o 
  10  -1   1      357.72      337.98     37.97 o 
  11  -1   1       10.34      -10.11     10.11 o 
  12  -1   1       51.62       74.07     24.23 o 
 -12   0   1        6.82       -5.10     12.50 o 
 -11   0   1       40.61       17.49     13.89 o 
 -10   0   1      110.84      115.90     16.37 o 
  -9   0   1        3.97       -5.10      6.11 o 
  -8   0   1       53.07       52.02     10.24 o 
  -7   0   1       88.94      116.43     22.07 o 
  -6   0   1      119.79      124.62     17.78 o 
  -5   0   1      890.53      898.05     17.69 o 
  -4   0   1      485.54      523.35     11.83 o 
  -3   0   1      267.96      264.88      7.47 o 
  -2   0   1        8.99        8.29      1.82 o 
  -1   0   1     9056.45     8310.93    113.74 o 
   0   0   1     1480.88     1375.78     31.66 o 
   1   0   1       15.46       29.04      3.14 o 
   2   0   1     5719.34     5371.45     78.31 o 
   3   0   1     9946.03    10439.60    119.55 o 
   4   0   1      233.00      191.81      7.84 o 
   5   0   1     3299.94     3112.76     46.70 o 
   6   0   1     5228.10     5317.39     75.86 o 
   7   0   1      110.87      113.78     12.07 o 
   8   0   1      262.52      286.25     21.47 o 
   9   0   1      177.48      179.69     26.31 o 
  10   0   1        3.18       -2.07      9.93 o 
  11   0   1       10.82       27.20     16.15 o 
  12   0   1       40.34       72.27     23.30 o 
 -12   1   1       16.90       -1.71     12.00 o 
 -11   1   1        5.05        0.52     11.27 o 
  -9   1   1        6.10        3.58      6.75 o 
  -8   1   1        4.52        8.79      6.32 o 
  -7   1   1      358.72      347.62     19.47 o 
  -6   1   1       32.90       29.89      4.86 o 
  -5   1   1       55.88       38.63      6.65 o 
  -4   1   1      243.36      225.54     18.23 o 
  -3   1   1        4.16       -1.60      2.30 o 
  -2   1   1       84.16       91.66      4.97 o 
  -1   1   1       76.23       72.59      3.51 o 
   0   1   1    17474.86    14910.70    205.56 o 
   1   1   1     1605.21     1624.89     38.54 o 
   2   1   1        8.10       25.96      4.97 o 
   3   1   1    24358.19    22579.53    301.12 o 
   4   1   1     5403.23     5389.81     84.77 o 
   5   1   1      389.21      420.31     11.82 o 
   6   1   1     4426.56     4401.58     60.69 o 
   7   1   1     2106.39     2213.60     54.22 o 
   8   1   1       33.29       66.34     25.65 o 
   9   1   1      520.17      502.79     56.04 o 
  10   1   1      819.26      921.58     36.96 o 
  11   1   1       30.81       14.28     13.48 o 
  12   1   1        5.89        6.26     13.69 o 
 -12   2   1        6.35       -8.95     11.89 o 
 -11   2   1       46.99       26.51     14.62 o 
 -10   2   1      173.36      139.96     27.08 o 
  -9   2   1      107.41      151.65     26.90 o 
  -8   2   1      259.11      321.60     21.05 o 
  -7   2   1       46.73       68.06     10.46 o 
  -6   2   1       35.43       43.34      9.56 o 
  -5   2   1     1845.98     1774.36     31.79 o 
  -4   2   1      765.95      684.35     28.03 o 
  -3   2   1       11.77       14.90      3.42 o 
  -2   2   1      111.69      115.42      5.79 o 
  -1   2   1     1051.15     1039.76     22.63 o 
   0   2   1      137.67      146.07      9.22 o 
   1   2   1      113.46      127.24     16.43 o 
   2   2   1      707.93      718.97     13.46 o 
   3   2   1      277.32      304.78     11.30 o 
   4   2   1     2628.54     2550.75     47.68 o 
   5   2   1     2521.37     2661.74     52.70 o 
   6   2   1       16.58       22.84      4.68 o 
   7   2   1      314.79      294.13     18.87 o 
   8   2   1      606.20      745.61     45.09 o 
   9   2   1       33.72       49.36     10.64 o 
  10   2   1      114.07       84.36     16.72 o 
  11   2   1       46.57       69.41     26.42 o 
  12   2   1       15.31       33.23     16.13 o 
 -11   3   1        0.47       -0.50     12.48 o 
 -10   3   1        0.81       -6.04      9.32 o 
  -9   3   1       64.85       98.10     21.77 o 
  -8   3   1       70.93       49.31     14.42 o 
  -7   3   1      198.13      203.39     14.97 o 
  -6   3   1      660.15      667.94     19.35 o 
  -5   3   1      931.33      947.43     24.12 o 
  -4   3   1     1575.43     1628.01     29.51 o 
  -3   3   1     1269.54     1160.08     24.52 o 
  -2   3   1       32.80       39.10      4.45 o 
  -1   3   1      178.17      180.88     12.77 o 
   0   3   1     2780.97     2937.68     50.95 o 
   1   3   1     2941.60     2951.62     72.28 o 
   2   3   1     2246.32     2345.96     38.75 o 
   3   3   1       29.99       11.27      6.67 o 
   4   3   1     5751.07     5807.10     73.87 o 
   5   3   1      373.11      387.87     16.80 o 
   6   3   1       78.67      103.78     11.65 o 
   7   3   1       28.44       28.53      7.66 o 
   8   3   1       42.59       50.05     12.85 o 
   9   3   1       66.67       57.80     11.58 o 
  10   3   1       19.41       18.90      8.75 o 
  11   3   1        0.89       -2.74      8.71 o 
  12   3   1        2.36        6.78      9.47 o 
 -11   4   1       49.74       53.64     22.03 o 
 -10   4   1       36.62       22.98     15.08 o 
  -9   4   1        5.46        6.29     10.84 o 
  -8   4   1       44.35       46.37     15.17 o 
  -7   4   1      454.74      515.57     24.91 o 
  -6   4   1      154.72      167.19     17.93 o 
  -5   4   1      128.46      163.95     10.48 o 
  -4   4   1     1331.68     1387.40     27.41 o 
  -3   4   1      731.91      801.52     18.30 o 
  -2   4   1     1621.81     1607.14     27.63 o 
  -1   4   1     4647.18     4643.54    118.29 o 
   0   4   1      637.11      614.81     21.07 o 
   1   4   1     2181.38     2206.57     44.43 o 
   2   4   1     1086.05     1093.34     28.16 o 
   3   4   1        6.02       12.38      3.38 o 
   4   4   1      108.76      150.16      8.30 o 
   5   4   1      910.41      892.95     20.32 o 
   6   4   1      269.60      292.08     18.81 o 
   7   4   1        2.27        6.67      5.68 o 
   8   4   1        0.66        3.61      9.08 o 
   9   4   1      440.99      458.23     50.85 o 
  10   4   1        5.79       -1.87      7.11 o 
  11   4   1        5.15       10.39      8.92 o 
  12   4   1        6.28        0.26      8.09 o 
 -11   5   1        7.97        0.91     14.49 o 
 -10   5   1       17.33       34.71     18.29 o 
  -9   5   1       43.03       28.24     14.26 o 
  -8   5   1       62.77       64.18     17.67 o 
  -7   5   1       84.24      110.86     14.61 o 
  -6   5   1      230.84      250.21     32.49 o 
  -5   5   1      903.43      872.16     29.92 o 
  -4   5   1      234.01      238.28     11.32 o 
  -3   5   1     1455.39     1387.54     27.29 o 
  -2   5   1     3893.05     3883.31     55.22 o 
  -1   5   1     1873.72     1754.14     39.27 o 
   0   5   1     4434.93     4763.32     82.20 o 
   1   5   1     1144.50     1165.12     31.05 o 
   2   5   1      430.96      466.00     20.43 o 
   3   5   1       27.47       22.57      5.92 o 
   4   5   1      384.83      376.18     13.07 o 
   5   5   1      557.95      576.67     16.95 o 
   6   5   1       85.49       86.11     11.06 o 
   7   5   1       14.31       20.67     12.64 o 
   8   5   1       14.73       25.70      8.25 o 
   9   5   1      126.74      113.07     15.47 o 
  10   5   1       35.44       33.20     10.85 o 
  11   5   1        4.76        6.10      9.25 o 
 -10   6   1       90.06      183.58     32.39 o 
  -9   6   1      117.97       83.23     20.68 o 
  -8   6   1      278.95      294.79     25.50 o 
  -7   6   1       33.46       19.68      8.65 o 
  -6   6   1      180.30      192.41     17.63 o 
  -5   6   1        2.43       -3.16      5.70 o 
  -4   6   1      438.50      447.93     21.01 o 
  -3   6   1       14.72       30.95      5.52 o 
  -2   6   1       88.07       84.31      7.08 o 
  -1   6   1      573.01      598.07     25.25 o 
   0   6   1     1661.20     1591.07     39.60 o 
   1   6   1        0.50        4.25      5.33 o 
   2   6   1     2625.24     2647.62     57.63 o 
   3   6   1      114.57      114.48     12.25 o 
   4   6   1      123.50      123.45     15.86 o 
   5   6   1      498.88      470.90     15.94 o 
   6   6   1       95.86      124.95     13.04 o 
   7   6   1        4.15        5.36      6.34 o 
   8   6   1        2.09       -1.46      8.09 o 
   9   6   1      171.43      192.24     32.09 o 
  10   6   1       57.39       72.38     25.10 o 
  11   6   1        1.67        9.20     14.78 o 
 -10   7   1       12.87       -7.47     15.88 o 
  -9   7   1       35.34       22.50     15.90 o 
  -8   7   1       81.12       93.90     17.14 o 
  -7   7   1       41.61       65.45     13.02 o 
  -6   7   1      106.11      110.16     18.92 o 
  -5   7   1      312.85      348.19     22.18 o 
  -4   7   1        1.41        1.70      5.55 o 
  -3   7   1      537.52      550.01     23.01 o 
  -2   7   1      478.09      458.55     15.46 o 
  -1   7   1        4.28        7.41      5.64 o 
   0   7   1       58.71       42.74      8.56 o 
   1   7   1       90.71       79.01     16.34 o 
   2   7   1      309.64      347.02     20.78 o 
   3   7   1       18.26        4.38      9.33 o 
   4   7   1        0.93       -0.41     10.22 o 
   5   7   1      423.93      398.26     21.90 o 
   6   7   1       12.26       34.35     14.14 o 
   7   7   1       42.22       61.57     18.43 o 
   8   7   1        0.27       -0.64      9.54 o 
   9   7   1       26.84       18.79     13.98 o 
  10   7   1        8.16        3.37     13.87 o 
  -9   8   1        0.28        1.94     14.55 o 
  -8   8   1       13.51       24.93     11.78 o 
  -7   8   1        4.29        9.63      8.23 o 
  -6   8   1      215.24      255.05     35.58 o 
  -5   8   1       14.55       20.77     13.87 o 
  -4   8   1       11.64       12.55     11.75 o 
  -3   8   1      398.39      367.75     37.54 o 
  -2   8   1       33.53       31.66     12.60 o 
  -1   8   1       51.29       31.66     12.78 o 
   0   8   1       16.38       26.40      7.79 o 
   1   8   1       13.93       19.03      7.42 o 
   2   8   1       70.04       64.21     11.01 o 
   3   8   1        9.03        9.38      7.55 o 
   4   8   1      188.47      192.83     18.29 o 
   5   8   1        4.48       -0.73      7.90 o 
   6   8   1        0.52        8.97     11.48 o 
   7   8   1       95.04      154.63     29.18 o 
   8   8   1        0.26        6.83     11.62 o 
   9   8   1        0.30       -1.28     12.12 o 
  10   8   1       27.69       28.40     18.29 o 
  -8   9   1       37.14       22.32     17.99 o 
  -7   9   1       42.32       28.45     19.38 o 
  -6   9   1       17.12       12.46     13.37 o 
  -5   9   1      105.16      121.72     26.67 o 
  -4   9   1      214.77      190.23     32.43 o 
  -3   9   1       65.74       77.42     23.32 o 
  -2   9   1      234.32      326.44     37.70 o 
  -1   9   1      449.41      556.66     43.05 o 
   0   9   1       49.58       55.21     11.05 o 
   1   9   1      314.84      343.36     23.17 o 
   2   9   1       58.50       87.29     14.28 o 
   3   9   1       59.64       78.17     13.70 o 
   4   9   1        8.34        6.21      7.93 o 
   5   9   1      160.16      217.75     33.00 o 
   6   9   1       11.14       23.10     13.26 o 
   7   9   1       36.80        1.69     11.68 o 
   8   9   1       74.29       30.77     17.63 o 
   9   9   1       22.79       33.76     18.08 o 
  -7  10   1       19.28       46.76     21.32 o 
  -6  10   1       56.50       23.69     19.04 o 
  -5  10   1        9.30        1.98     13.89 o 
  -4  10   1        2.18       -3.17     11.14 o 
  -3  10   1       82.28      101.38     25.24 o 
  -2  10   1      105.81      101.54     25.05 o 
  -1  10   1      115.24      133.72     27.67 o 
   0  10   1       49.20       78.65     22.48 o 
   1  10   1       89.36       89.39     15.55 o 
   2  10   1        6.88        0.56      7.74 o 
   3  10   1       10.05        6.99      8.05 o 
   4  10   1        0.96        4.56      8.22 o 
   5  10   1        1.56       12.05     13.71 o 
   6  10   1        0.14        9.27     12.91 o 
   7  10   1        0.13       23.69     15.69 o 
   8  10   1        0.35       17.49     14.60 o 
  -5  11   1       50.19       79.99     27.67 o 
  -4  11   1        0.30       -8.06     13.14 o 
  -3  11   1       10.95        4.30     13.03 o 
  -2  11   1        1.85       -0.55     14.33 o 
  -1  11   1       77.43       85.62     26.06 o 
   0  11   1       43.47       67.85     22.62 o 
   1  11   1        0.51       10.11     13.39 o 
   2  11   1       89.19      108.62     17.12 o 
   3  11   1      170.77      178.91     21.28 o 
   4  11   1       14.44       12.49     10.21 o 
   5  11   1       21.33        8.68     13.94 o 
   6  11   1       25.37       14.80     15.53 o 
  -3  12   1        0.12       -2.05     15.44 o 
  -2  12   1        0.14       -6.20     13.89 o 
  -1  12   1        1.68       -2.03     14.33 o 
   0  12   1        1.20       -4.12     12.28 o 
   1  12   1        1.14        3.60     14.96 o 
   2  12   1        2.24        4.90     13.60 o 
   3  12   1       19.30       16.39     10.78 o 
   4  12   1       23.23       39.24     19.75 o 
  -2 -12   2        1.39      -10.84     10.84 o 
  -1 -12   2       14.93        5.83     17.67 o 
   0 -12   2        0.13        7.36     16.54 o 
   1 -12   2        7.22       32.75     18.75 o 
   2 -12   2       16.79       14.60     16.56 o 
  -5 -11   2       19.37       20.04     17.01 o 
  -4 -11   2        3.01       19.41     15.67 o 
  -3 -11   2       29.08       18.04     16.22 o 
  -2 -11   2       57.31       88.99     24.39 o 
  -1 -11   2       17.64       13.87     16.08 o 
   0 -11   2        7.80       12.25     14.58 o 
   1 -11   2       42.57       49.86     20.70 o 
   2 -11   2       17.25       27.61     19.20 o 
   3 -11   2        1.86       -9.70     12.39 o 
   4 -11   2        2.38        9.48     15.56 o 
   5 -11   2       38.34       51.09     22.07 o 
  -7 -10   2        1.62       -2.78     13.35 o 
  -6 -10   2        8.26        3.35     13.23 o 
  -5 -10   2        3.16        1.43     11.46 o 
  -4 -10   2        5.39        6.63     10.75 o 
  -3 -10   2       98.25      109.94     25.92 o 
  -2 -10   2      106.85      117.93     16.96 o 
  -1 -10   2        4.90       19.02     15.72 o 
   0 -10   2      225.92      254.12     36.99 o 
   1 -10   2       49.79       52.86     18.86 o 
   2 -10   2        4.69       32.84     15.69 o 
   3 -10   2      117.40       83.27     24.37 o 
   4 -10   2       10.93       39.72     17.86 o 
   5 -10   2        0.08        6.22     16.10 o 
   6 -10   2        9.44       20.27     17.97 o 
   7 -10   2       28.09       32.09     18.68 o 
  -8  -9   2       38.93       65.53     22.41 o 
  -7  -9   2        0.10       -8.77      8.77 o 
  -6  -9   2        4.15       12.57     12.23 o 
  -5  -9   2       97.20      105.55     24.33 o 
  -4  -9   2        4.35       12.09     10.86 o 
  -3  -9   2       44.69       47.63     11.58 o 
  -2  -9   2       10.20       14.17      8.37 o 
  -1  -9   2      414.40      400.67     51.27 o 
   0  -9   2       27.45       18.65     13.69 o 
   1  -9   2      138.35       87.83     22.57 o 
   2  -9   2      890.82      887.61     56.69 o 
   3  -9   2       61.02       33.25     16.35 o 
   4  -9   2       84.29       49.17     19.36 o 
   5  -9   2      340.58      373.13     44.26 o 
   6  -9   2       20.26       27.13     16.67 o 
   7  -9   2       17.84       32.45     12.39 o 
   8  -9   2       37.98        8.11     11.65 o 
  -9  -8   2       38.57       40.34     19.36 o 
  -8  -8   2       66.90       60.81     21.14 o 
  -7  -8   2       27.54        6.47     12.37 o 
  -6  -8   2      145.82      131.81     26.92 o 
  -5  -8   2      192.36      268.77     33.80 o 
  -4  -8   2       62.69       93.74     14.11 o 
  -3  -8   2      158.33      177.69     17.66 o 
  -2  -8   2      243.63      262.67     20.12 o 
  -1  -8   2        3.85        2.62      7.04 o 
   0  -8   2       74.12       81.86     12.26 o 
   1  -8   2      114.00      119.37     23.44 o 
   2  -8   2       21.63       39.61     15.19 o 
   3  -8   2      229.59      234.53     33.19 o 
   4  -8   2       62.48       45.30     16.85 o 
   5  -8   2       37.52       47.90     18.22 o 
   6  -8   2      319.28      421.89     43.73 o 
   7  -8   2      121.17      121.78     17.79 o 
   8  -8   2       15.80       10.56      9.92 o 
   9  -8   2       60.27       89.78     17.56 o 
 -10  -7   2       19.13        8.68     13.60 o 
  -9  -7   2       30.70        0.48     12.85 o 
  -8  -7   2       40.25       56.87     20.86 o 
  -7  -7   2       13.21       10.91     13.92 o 
  -6  -7   2       55.36       70.08     18.97 o 
  -5  -7   2      790.53      800.65     49.47 o 
  -4  -7   2      190.58      184.29     29.97 o 
  -3  -7   2      411.59      411.86     37.26 o 
  -2  -7   2      922.87      908.47     32.29 o 
  -1  -7   2      739.88      766.38     28.46 o 
   0  -7   2        8.24       10.37      8.23 o 
   1  -7   2      543.28      585.75     44.86 o 
   2  -7   2      215.64      253.46     30.86 o 
   3  -7   2      193.52      225.60     30.57 o 
   4  -7   2        6.52       28.74     14.44 o 
   5  -7   2      307.83      355.86     37.90 o 
   6  -7   2        7.93       19.29     15.44 o 
   7  -7   2       20.36       12.70      8.82 o 
   8  -7   2      106.89       85.60     14.90 o 
   9  -7   2        8.20       27.07     11.36 o 
  10  -7   2       11.61        8.88     12.89 o 
 -10  -6   2       24.28       12.08     10.22 o 
  -9  -6   2      133.13      112.69     16.70 o 
  -8  -6   2       43.28       31.69     10.07 o 
  -7  -6   2        6.80       -0.20      9.75 o 
  -6  -6   2      162.05      183.13     28.08 o 
  -5  -6   2      461.16      497.38     39.75 o 
  -4  -6   2        3.26       -0.12      5.38 o 
  -3  -6   2       72.92       68.46     10.61 o 
  -2  -6   2      460.91      457.28     21.35 o 
  -1  -6   2      750.32      852.14     30.92 o 
   0  -6   2     1089.30     1072.51     31.38 o 
   1  -6   2      387.47      401.90     17.29 o 
   2  -6   2       52.32       35.28     13.35 o 
   3  -6   2       16.56       24.46     11.59 o 
   4  -6   2       93.33       74.48     17.58 o 
   5  -6   2      108.70      136.84     24.76 o 
   6  -6   2      255.49      233.99     30.57 o 
   7  -6   2       18.97        7.40      7.11 o 
   8  -6   2      238.08      232.97     22.05 o 
   9  -6   2       15.26       12.94     11.84 o 
  10  -6   2       45.40       51.66     20.02 o 
 -11  -5   2        5.34        5.24      9.57 o 
 -10  -5   2      157.43      114.05     21.76 o 
  -9  -5   2        2.42        1.80     15.25 o 
  -8  -5   2       15.79        7.41      7.64 o 
  -7  -5   2      190.03      195.61     18.68 o 
  -6  -5   2        0.60       -2.42      5.28 o 
  -5  -5   2      492.02      463.92     34.23 o 
  -4  -5   2      969.31      881.50     43.01 o 
  -3  -5   2      419.18      445.14     19.66 o 
  -2  -5   2      109.09       95.78     10.85 o 
  -1  -5   2     1083.43      985.90     28.99 o 
   0  -5   2     3199.05     3205.38     64.79 o 
   1  -5   2       72.45       87.97      8.44 o 
   2  -5   2     1523.34     1583.40     34.00 o 
   3  -5   2       57.64       36.31     11.64 o 
   4  -5   2       97.66      141.99     22.18 o 
   5  -5   2      952.95      921.14     48.22 o 
   6  -5   2       62.50       50.70     16.26 o 
   7  -5   2        1.04        3.85      7.02 o 
   8  -5   2        0.70       -2.95      6.79 o 
   9  -5   2       31.74       33.12     15.37 o 
  10  -5   2       23.56       56.78     19.68 o 
  11  -5   2        1.28        6.31     13.30 o 
 -11  -4   2        8.80        2.54      8.88 o 
 -10  -4   2        0.03        0.37      8.24 o 
  -9  -4   2      193.32      193.09     20.57 o 
  -8  -4   2       25.50       24.26      8.67 o 
  -7  -4   2        7.46       -4.75      6.97 o 
  -6  -4   2      121.18      138.08     14.93 o 
  -5  -4   2     1003.10     1027.35     32.75 o 
  -4  -4   2      286.71      259.60     14.08 o 
  -3  -4   2        1.62        0.51      4.11 o 
  -2  -4   2      147.36      126.86     10.80 o 
  -1  -4   2      351.74      383.49     35.83 o 
   0  -4   2      208.19      188.85     24.84 o 
   1  -4   2       58.77       53.60      6.31 o 
   2  -4   2      185.23      173.28      7.73 o 
   3  -4   2       20.40       17.77      9.61 o 
   4  -4   2      815.71      840.42     41.84 o 
   5  -4   2      271.83      287.19     26.94 o 
   6  -4   2       20.23       22.66     11.75 o 
   7  -4   2      104.54       94.08     13.08 o 
   8  -4   2        6.23        4.65     11.37 o 
   9  -4   2       32.80       43.91     15.53 o 
  10  -4   2        0.17       -8.77      8.77 o 
  11  -4   2        0.46        1.37     13.80 o 
 -11  -3   2       29.03       36.32     12.90 o 
 -10  -3   2      195.50      235.41     35.17 o 
  -9  -3   2      249.95      264.29     41.17 o 
  -8  -3   2       80.58      110.56     15.35 o 
  -7  -3   2       36.49       22.39     11.79 o 
  -6  -3   2      884.41      858.42     30.79 o 
  -5  -3   2      295.22      292.84     18.11 o 
  -4  -3   2      365.07      345.58     11.77 o 
  -3  -3   2      844.32      875.28     27.75 o 
  -2  -3   2       47.89       61.66      7.56 o 
  -1  -3   2      102.98       96.36      9.96 o 
   0  -3   2     1316.14     1220.75     28.12 o 
   1  -3   2      139.81      144.91      8.13 o 
   2  -3   2      166.98      179.09     17.90 o 
   3  -3   2      350.94      418.80     26.28 o 
   4  -3   2     1811.25     1766.13     61.52 o 
   5  -3   2       36.26       61.13     14.24 o 
   6  -3   2      791.62      758.31     38.61 o 
   7  -3   2     1454.46     1368.65     40.29 o 
   8  -3   2       92.92       97.20     16.68 o 
   9  -3   2      432.83      435.49     40.06 o 
  10  -3   2      244.87      304.75     38.49 o 
  11  -3   2       29.25       31.98     16.13 o 
  12  -3   2       16.86        7.38     14.85 o 
 -12  -2   2        7.05       18.71     11.06 o 
 -11  -2   2       15.65       -0.99      7.62 o 
 -10  -2   2       34.21       62.20     25.85 o 
  -9  -2   2       19.82       29.31      9.41 o 
  -8  -2   2       58.93       38.25      9.45 o 
  -7  -2   2        2.77        6.27      6.31 o 
  -6  -2   2      250.25      232.18     17.11 o 
  -5  -2   2      749.99      858.96     66.11 o 
  -4  -2   2      933.69     1012.44     26.34 o 
  -3  -2   2     1532.27     1596.41     27.39 o 
  -2  -2   2      796.36      852.70     25.09 o 
  -1  -2   2       20.83        4.00      3.74 o 
   0  -2   2      293.88      261.55     10.90 o 
   1  -2   2      402.29      317.18     10.62 o 
   2  -2   2       88.72       56.78     10.84 o 
   3  -2   2      468.61      538.74     27.22 o 
   4  -2   2       13.71       17.17      3.21 o 
   5  -2   2     2069.65     2052.58     63.46 o 
   6  -2   2       90.90      102.47      7.84 o 
   7  -2   2       17.49        9.49     14.45 o 
   8  -2   2      111.05      118.94     21.41 o 
   9  -2   2      470.31      433.67     40.27 o 
  10  -2   2      100.19       50.13     17.77 o 
  11  -2   2       99.22       98.76     24.78 o 
  12  -2   2       25.46       38.22     19.63 o 
 -12  -1   2        3.07       -7.29     10.07 o 
 -11  -1   2       11.77       18.31      9.77 o 
 -10  -1   2      169.10      214.02     21.79 o 
  -9  -1   2      232.25      289.57     23.04 o 
  -8  -1   2      287.26      280.52     21.17 o 
  -7  -1   2      184.71      178.32     20.33 o 
  -6  -1   2      509.15      476.35     32.26 o 
  -5  -1   2     1025.23     1068.35     31.42 o 
  -4  -1   2      498.59      505.26     12.34 o 
  -3  -1   2        4.24       10.17      7.55 o 
  -2  -1   2      312.54      296.37     12.44 o 
  -1  -1   2      585.30      627.87     16.83 o 
   0  -1   2     1705.72     1466.09     28.15 o 
   1  -1   2       31.12       64.87      9.17 o 
   2  -1   2       44.69       60.73      4.57 o 
   3  -1   2      142.73      171.31     26.44 o 
   4  -1   2      112.80      118.96      7.54 o 
   5  -1   2       84.92       85.35      7.65 o 
   6  -1   2      192.94      204.19     10.16 o 
   7  -1   2      146.13      136.71     11.38 o 
   8  -1   2        1.85        8.31      8.22 o 
   9  -1   2      159.61      148.80     25.56 o 
  10  -1   2      451.90      380.21     39.45 o 
  11  -1   2       59.74       90.88     23.98 o 
  12  -1   2        0.41       12.80     14.24 o 
 -12   0   2       13.56       13.35     14.83 o 
 -11   0   2      101.68       80.56     24.45 o 
 -10   0   2        3.81        9.07      7.73 o 
  -9   0   2       13.61       24.26      9.22 o 
  -8   0   2      212.65      199.78     18.10 o 
  -7   0   2       66.78       73.47     15.31 o 
  -6   0   2        3.30        8.31      5.20 o 
  -5   0   2     1076.57     1035.77     30.46 o 
  -4   0   2      861.97      855.13     25.45 o 
  -3   0   2      118.23      164.64     10.78 o 
  -2   0   2     5041.58     4626.52     72.51 o 
  -1   0   2       94.31       95.58      6.94 o 
   0   0   2     2202.89     2316.96     54.50 o 
   1   0   2     2183.37     2194.56     52.02 o 
   2   0   2      172.89      182.15     10.30 o 
   3   0   2     1505.45     1630.27     37.10 o 
   4   0   2        5.11       12.06      3.78 o 
   5   0   2     2584.63     2662.00     41.01 o 
   6   0   2      171.47      204.34     18.23 o 
   7   0   2        2.78        8.75      3.91 o 
   8   0   2        4.08        0.99      5.51 o 
   9   0   2        2.77        6.24      8.54 o 
  10   0   2      237.87      327.62     37.17 o 
  11   0   2        8.84       -5.35     10.84 o 
  12   0   2        2.83       -0.32     13.14 o 
 -12   1   2       11.73       42.18     19.36 o 
 -11   1   2       69.64       78.78     24.08 o 
 -10   1   2      106.58       88.65     15.14 o 
  -9   1   2        6.65        3.99      6.96 o 
  -8   1   2      100.67       94.84     13.11 o 
  -7   1   2      167.12      157.24     31.74 o 
  -6   1   2      266.51      241.00     11.73 o 
  -5   1   2        1.10        3.40      3.22 o 
  -4   1   2      128.69      124.56      7.54 o 
  -3   1   2       54.83       59.45      5.36 o 
  -2   1   2      351.87      360.47     10.02 o 
  -1   1   2     2823.23     2538.06     34.15 o 
   0   1   2     1640.92     1558.54     41.00 o 
   1   1   2       15.63        7.95      3.85 o 
   2   1   2     2190.81     2203.56     55.14 o 
   3   1   2     1045.97     1056.11     34.78 o 
   4   1   2        1.22       -2.78      2.78 o 
   5   1   2     3027.60     3184.90     63.77 o 
   6   1   2      396.53      398.96     21.22 o 
   7   1   2       19.83       13.80      5.80 o 
   8   1   2       60.51       46.52      9.60 o 
   9   1   2      449.10      376.98     23.25 o 
  10   1   2        2.32        2.87      6.86 o 
  11   1   2       12.42        3.78     11.30 o 
  12   1   2      134.17      139.78     30.63 o 
 -12   2   2       33.80       24.17     17.17 o 
 -11   2   2        1.48       -8.04      8.04 o 
 -10   2   2      426.62      312.18     36.03 o 
  -9   2   2       19.08       23.35     12.00 o 
  -8   2   2      123.60      157.14     25.29 o 
  -7   2   2       47.21       44.32      9.21 o 
  -6   2   2      436.36      411.13     14.81 o 
  -5   2   2       96.99       97.33      7.94 o 
  -4   2   2      175.41      192.42      9.59 o 
  -3   2   2       26.14       26.64      6.45 o 
  -2   2   2       14.60        6.44      2.78 o 
  -1   2   2     5514.16     5112.03     62.90 o 
   0   2   2      249.97      222.60     11.31 o 
   1   2   2       35.96       24.42      7.74 o 
   2   2   2     1716.56     1537.81     31.33 o 
   3   2   2     2338.91     2635.11     45.88 o 
   4   2   2     1299.31     1413.37     59.75 o 
   5   2   2       43.79       26.19      7.19 o 
   6   2   2     2520.83     2487.65     52.51 o 
   7   2   2     1818.29     1626.47     42.63 o 
   8   2   2       11.54       29.70      8.17 o 
   9   2   2      928.49      932.42     35.07 o 
  10   2   2      490.43      516.62     55.73 o 
  11   2   2       45.68       53.11     18.10 o 
  12   2   2       29.55       16.51     16.03 o 
 -11   3   2       81.83       83.96     22.98 o 
 -10   3   2        6.36        1.48     10.32 o 
  -9   3   2      120.68      113.20     23.19 o 
  -8   3   2      228.91      256.08     30.13 o 
  -7   3   2       38.47       36.72      9.25 o 
  -6   3   2      133.26      171.44     18.48 o 
  -5   3   2     2287.80     2214.99     39.47 o 
  -4   3   2       17.13       10.11      4.95 o 
  -3   3   2       54.81       47.54      5.52 o 
  -2   3   2     1897.85     1871.44     30.40 o 
  -1   3   2     4716.39     4812.04     61.27 o 
   0   3   2      529.26      531.50     23.10 o 
   1   3   2     1444.45     1572.84     33.58 o 
   2   3   2      190.58      166.25      8.13 o 
   3   3   2      109.32      118.53     10.37 o 
   4   3   2      315.84      304.74     10.66 o 
   5   3   2      452.90      413.39     22.90 o 
   6   3   2       10.29       13.23      5.81 o 
   7   3   2       51.95       35.77      8.30 o 
   8   3   2      195.69      230.06     18.61 o 
   9   3   2      177.19      198.34     24.71 o 
  10   3   2      139.03      110.64     15.59 o 
  11   3   2       61.59       37.02     11.36 o 
  12   3   2        8.80        5.18      9.86 o 
 -11   4   2        0.35       16.40     13.96 o 
 -10   4   2       35.14       26.63     14.44 o 
  -9   4   2        0.38        0.73      8.88 o 
  -8   4   2        5.49       10.96      9.66 o 
  -7   4   2       21.01       18.54      7.61 o 
  -6   4   2      407.22      435.29     17.01 o 
  -5   4   2      293.07      317.50     14.13 o 
  -4   4   2        8.50        7.86      3.84 o 
  -3   4   2       59.06       44.11      8.88 o 
  -2   4   2      227.98      231.78      9.61 o 
  -1   4   2       54.99       72.80      4.94 o 
   0   4   2      936.34      941.16     31.40 o 
   1   4   2        4.82       -1.16      2.99 o 
   2   4   2      839.48      869.33     15.78 o 
   3   4   2      244.85      225.55      8.64 o 
   4   4   2     1315.95     1266.92     24.41 o 
   5   4   2      476.74      474.72     14.62 o 
   6   4   2      387.36      405.92     21.23 o 
   7   4   2      138.62      122.74     34.21 o 
   8   4   2      162.27      161.87     16.24 o 
   9   4   2        1.01        2.21      6.32 o 
  10   4   2      125.88      152.40     22.38 o 
  11   4   2       40.71       49.99     17.61 o 
  12   4   2        0.00        3.85      9.25 o 
 -11   5   2        0.88       -0.07     12.25 o 
 -10   5   2       30.14       39.15     17.45 o 
  -9   5   2       26.90       22.09     14.01 o 
  -8   5   2        9.35       13.57     11.50 o 
  -7   5   2        2.68       -1.24      5.75 o 
  -6   5   2      187.87      188.15     33.25 o 
  -5   5   2     1128.28     1176.13     28.47 o 
  -4   5   2      872.47      891.30     22.73 o 
  -3   5   2        0.13       -2.59      3.10 o 
  -2   5   2      139.03      105.79      9.85 o 
  -1   5   2     6369.14     6435.39    183.00 o 
   0   5   2     1589.61     1626.16     26.04 o 
   1   5   2      554.59      615.29     22.03 o 
   2   5   2     3033.98     3260.86     63.95 o 
   3   5   2     1480.27     1580.25     27.21 o 
   4   5   2       52.90       65.25      6.29 o 
   5   5   2      108.12      111.52      8.36 o 
   6   5   2      399.82      389.03     27.33 o 
   7   5   2       16.56        2.72      5.81 o 
   8   5   2        6.73        4.78      6.35 o 
   9   5   2       80.65       83.10     13.83 o 
  10   5   2       19.45       30.22     10.13 o 
  11   5   2        5.85       -0.25      7.86 o 
 -10   6   2       18.70       35.17     18.24 o 
  -9   6   2      110.00      161.19     29.09 o 
  -8   6   2        0.58        5.51     12.46 o 
  -7   6   2        4.56        8.49      8.05 o 
  -6   6   2       48.34       67.41     12.42 o 
  -5   6   2       95.47      129.96     17.15 o 
  -4   6   2       97.20       95.14      9.30 o 
  -3   6   2       43.58       49.91      6.77 o 
  -2   6   2       84.17       95.74      8.14 o 
  -1   6   2        3.77        6.28      4.19 o 
   0   6   2     1258.27     1363.20     24.31 o 
   1   6   2      311.85      273.65     16.26 o 
   2   6   2       28.80       23.96      6.82 o 
   3   6   2      695.47      730.39     67.26 o 
   4   6   2     1394.27     1530.30     41.59 o 
   5   6   2      197.68      189.45     15.58 o 
   6   6   2        0.05        0.77      7.33 o 
   7   6   2      348.69      393.10     37.54 o 
   8   6   2      193.16      175.13     28.95 o 
   9   6   2        0.44       -7.29      7.74 o 
  10   6   2       32.23       24.71     15.94 o 
  11   6   2        5.06        9.20     16.49 o 
  -9   7   2       68.67       97.42     24.67 o 
  -8   7   2      229.32      281.88     51.09 o 
  -7   7   2      184.42      232.30     21.76 o 
  -6   7   2      274.42      265.81     21.26 o 
  -5   7   2      222.40      245.33     29.46 o 
  -4   7   2       21.26       16.37      6.62 o 
  -3   7   2      230.11      216.42     12.69 o 
  -2   7   2        6.06        6.17      6.22 o 
  -1   7   2      152.82      143.78     14.33 o 
   0   7   2      169.08      174.93     18.20 o 
   1   7   2      154.50      112.28     13.86 o 
   2   7   2      325.14      308.92     19.71 o 
   3   7   2      395.39      374.78     21.98 o 
   4   7   2      499.74      478.62     23.31 o 
   5   7   2      515.20      599.16     26.46 o 
   6   7   2       15.72       -0.80      8.18 o 
   7   7   2       64.71       62.50     17.79 o 
   8   7   2        5.52       18.08     12.41 o 
   9   7   2      128.92      136.66     27.74 o 
  10   7   2        5.35       15.21     14.24 o 
  -8   8   2        6.74       11.55     15.10 o 
  -7   8   2       53.92       45.60     18.56 o 
  -6   8   2      241.26      294.05     38.31 o 
  -5   8   2      142.04      205.63     32.98 o 
  -4   8   2      122.87      118.55     25.42 o 
  -3   8   2      299.59      326.03     36.72 o 
  -2   8   2       22.14       34.60      9.61 o 
  -1   8   2      531.76      556.91     25.72 o 
   0   8   2      237.38      219.03     18.44 o 
   1   8   2       50.21       59.33     11.27 o 
   2   8   2        0.68        2.99      6.13 o 
   3   8   2       66.01       61.81     11.50 o 
   4   8   2       97.73      102.13     14.36 o 
   5   8   2       23.43       21.82     11.48 o 
   6   8   2       17.90       17.42     11.89 o 
   7   8   2       13.83       15.47     12.57 o 
   8   8   2       29.95       42.09     18.18 o 
   9   8   2       18.35       52.20     19.52 o 
  10   8   2       16.40       19.34     16.60 o 
  -8   9   2        0.12       -1.59     15.69 o 
  -7   9   2        1.55       -5.53     14.35 o 
  -6   9   2        0.21       -5.35     12.66 o 
  -5   9   2       35.87       37.15     17.72 o 
  -4   9   2       30.19       10.20     13.44 o 
  -3   9   2       16.42       18.18     13.39 o 
  -2   9   2       32.29       18.02     13.28 o 
  -1   9   2      210.82      201.78     25.54 o 
   0   9   2      334.86      368.85     31.85 o 
   1   9   2        1.65        2.44      6.81 o 
   2   9   2        3.42        1.66      6.26 o 
   3   9   2       10.88        1.01      6.61 o 
   4   9   2      467.43      503.13     34.89 o 
   5   9   2        0.26        7.27     12.09 o 
   6   9   2        0.72        6.76     11.55 o 
   7   9   2       46.92       46.08     19.31 o 
   8   9   2       14.27       19.66     15.97 o 
   9   9   2        7.75       -9.73     11.73 o 
  -7  10   2        1.22       -2.55     14.03 o 
  -6  10   2        0.12       19.06     17.56 o 
  -5  10   2       11.47        1.43     14.30 o 
  -4  10   2      121.07      118.76     29.06 o 
  -3  10   2       16.73       17.79     16.54 o 
  -2  10   2       96.34      112.29     26.85 o 
  -1  10   2      100.79      104.96     25.83 o 
   0  10   2      261.24      273.02     23.50 o 
   1  10   2       86.52      105.38     15.96 o 
   2  10   2      141.98      121.19     16.99 o 
   3  10   2       21.27       23.35      9.17 o 
   4  10   2       19.00       11.93     11.32 o 
   5  10   2       47.36       61.00     21.14 o 
   6  10   2       16.06       37.97     18.68 o 
   7  10   2        0.32        6.20     11.68 o 
   8  10   2       12.99       -9.38     11.37 o 
  -5  11   2        0.08        2.19     15.08 o 
  -4  11   2        0.32        8.77     16.19 o 
  -3  11   2       29.84       15.19     15.85 o 
  -2  11   2       32.44       31.45     18.40 o 
  -1  11   2        0.00        3.55     12.80 o 
   0  11   2       20.81        5.56     11.73 o 
   1  11   2       42.09       43.11     30.44 o 
   2  11   2        6.96        2.26      8.17 o 
   3  11   2       41.14       36.33     22.34 o 
   4  11   2       38.10       52.94     13.62 o 
   5  11   2        4.24       -2.21     12.25 o 
   6  11   2        3.26       -9.84     13.32 o 
   7  11   2       17.06       26.03     17.56 o 
  -3  12   2        8.37       15.74     16.42 o 
  -2  12   2        5.68        5.97     16.22 o 
  -1  12   2        8.68       18.81     14.55 o 
   0  12   2       30.90       26.81     18.15 o 
   1  12   2        3.31       -4.62     14.12 o 
   2  12   2       12.09       52.82     21.14 o 
   3  12   2       32.55       21.79     31.33 o 
   4  12   2        5.60        0.34     13.10 o 
  -4 -11   3       66.49       45.44     19.13 o 
  -2 -11   3        2.37        2.07     13.73 o 
  -1 -11   3       83.22       83.68     24.19 o 
   0 -11   3        2.32       -7.74     12.30 o 
   1 -11   3        2.19       -4.08     13.10 o 
   2 -11   3       30.17       31.57     18.52 o 
   3 -11   3       14.23       -3.53     12.87 o 
   4 -11   3        9.39       17.47     15.81 o 
  -6 -10   3        2.26        8.81     14.85 o 
  -5 -10   3       13.91       -1.66     12.94 o 
  -4 -10   3       34.96       22.23     14.76 o 
  -3 -10   3       35.12       30.29     11.40 o 
  -2 -10   3       36.03       91.95     23.67 o 
  -1 -10   3       79.98       71.18     20.59 o 
   0 -10   3      201.21      188.16     33.39 o 
   1 -10   3       22.62       22.75     16.22 o 
   2 -10   3       52.02       54.53     20.23 o 
   3 -10   3        5.24        6.54     12.87 o 
   4 -10   3       18.43        6.90     12.71 o 
   5 -10   3       16.63       11.07     15.76 o 
   6 -10   3        1.80       28.31     20.91 o 
  -8  -9   3       21.12       23.96     16.13 o 
  -7  -9   3        7.72        9.16     13.14 o 
  -6  -9   3        6.83        1.16     12.53 o 
  -5  -9   3       19.40       28.45     16.47 o 
  -4  -9   3       29.94       24.46     13.28 o 
  -3  -9   3        7.83        5.71      7.60 o 
  -2  -9   3        5.59        4.77      7.82 o 
  -1  -9   3        2.86       -7.45     10.48 o 
   0  -9   3      364.71      382.08     40.00 o 
   1  -9   3        3.92        7.84     10.73 o 
   2  -9   3       24.10       16.74     13.64 o 
   3  -9   3      162.60      194.45     33.39 o 
   4  -9   3      286.88      241.62     37.56 o 
   5  -9   3       24.62        8.54     13.32 o 
   6  -9   3       52.26       36.90     19.50 o 
   7  -9   3       67.18       69.29     22.64 o 
   8  -9   3       24.30       10.65     13.44 o 
  -9  -8   3        0.66        5.01     15.26 o 
  -8  -8   3      154.19      152.49     30.59 o 
  -7  -8   3        0.90       -9.09      9.09 o 
  -6  -8   3        1.17        5.33     13.01 o 
  -5  -8   3      111.40      138.37     26.63 o 
  -4  -8   3       24.61       24.35     14.03 o 
  -3  -8   3        8.24       -2.98      7.38 o 
  -2  -8   3        7.57        3.31      6.64 o 
  -1  -8   3        9.12       14.06      7.39 o 
   0  -8   3       38.19       50.13     17.88 o 
   1  -8   3       26.46       15.15     11.82 o 
   2  -8   3      331.21      340.01     38.26 o 
   3  -8   3        7.86        8.11     10.41 o 
   4  -8   3        9.89       12.23     11.98 o 
   5  -8   3      637.83      618.39     52.04 o 
   6  -8   3        0.45       -7.15     10.52 o 
   7  -8   3       45.56       51.45     20.57 o 
   8  -8   3       80.97       52.01     13.78 o 
   9  -8   3       63.71       72.19     16.92 o 
  -9  -7   3       11.30        9.95     12.82 o 
  -8  -7   3       29.59       29.93     16.13 o 
  -7  -7   3       21.80        4.81     12.12 o 
  -6  -7   3      246.70      206.79     31.14 o 
  -5  -7   3        4.56       -5.24      9.91 o 
  -4  -7   3       66.61       44.89     24.96 o 
  -3  -7   3      785.09      829.24     32.07 o 
  -2  -7   3      161.45      182.62     17.09 o 
  -1  -7   3        1.50       -1.47      7.14 o 
   0  -7   3      127.60      140.21     13.85 o 
   1  -7   3      719.17      737.24     46.10 o 
   2  -7   3      376.30      452.87     39.22 o 
   3  -7   3        0.59       -3.35      8.43 o 
   4  -7   3      388.99      359.55     37.76 o 
   5  -7   3       60.61       49.97     17.47 o 
   6  -7   3       66.58       86.37     22.75 o 
   7  -7   3      195.08      211.14     33.30 o 
   8  -7   3        1.10        0.21      8.38 o 
   9  -7   3       55.74       52.35     14.14 o 
 -10  -6   3        0.77        1.14     11.55 o 
  -9  -6   3       71.11       65.67     22.14 o 
  -8  -6   3        3.29        0.43     11.34 o 
  -7  -6   3       14.83       14.87     12.41 o 
  -6  -6   3        5.11       10.25     12.05 o 
  -5  -6   3      491.12      470.52     39.43 o 
  -4  -6   3      388.64      376.91     21.40 o 
  -3  -6   3      338.85      314.47     21.80 o 
  -2  -6   3      933.00      967.79     32.64 o 
  -1  -6   3      917.81      975.70     61.08 o 
   0  -6   3      263.71      252.72     24.15 o 
   1  -6   3     1102.60     1073.05     30.83 o 
   2  -6   3      418.62      348.55     32.48 o 
   3  -6   3      295.28      302.07     31.36 o 
   4  -6   3       16.00       15.78     10.52 o 
   5  -6   3      569.84      653.81     44.30 o 
   6  -6   3      110.21       98.15     21.91 o 
   7  -6   3      157.02      124.54     24.64 o 
   8  -6   3      157.22      186.20     20.88 o 
   9  -6   3       83.62       90.60     38.30 o 
  10  -6   3       12.06       12.80     14.33 o 
 -10  -5   3       86.72       84.36     15.57 o 
  -9  -5   3       51.88       55.20     12.86 o 
  -8  -5   3       16.56       32.93     10.70 o 
  -7  -5   3       10.64        0.00      9.91 o 
  -6  -5   3      164.16      131.74     24.99 o 
  -5  -5   3      185.41      268.20     30.63 o 
  -4  -5   3      108.88      115.18     12.41 o 
  -3  -5   3       45.56       58.74     16.76 o 
  -2  -5   3      811.96      880.79     29.24 o 
  -1  -5   3      122.65      144.51     13.06 o 
   0  -5   3      513.19      515.74     60.62 o 
   1  -5   3     1434.52     1434.36     35.05 o 
   2  -5   3       62.24       62.66      6.84 o 
   3  -5   3        1.70       12.57      9.20 o 
   4  -5   3      214.38      195.97     25.69 o 
   5  -5   3      100.31       86.10     19.18 o 
   6  -5   3      105.38      132.63     22.87 o 
   7  -5   3       44.72       77.17     19.77 o 
   8  -5   3       24.66       22.97      9.84 o 
   9  -5   3        1.05        4.26     10.98 o 
  10  -5   3      130.86      143.31     27.90 o 
  11  -5   3       46.40       70.72     22.78 o 
 -11  -4   3        1.73       -7.04      8.79 o 
 -10  -4   3      223.49      265.83     25.65 o 
  -9  -4   3        0.95       22.23      9.63 o 
  -8  -4   3       74.13       64.36     12.69 o 
  -7  -4   3       93.27      109.17     15.38 o 
  -6  -4   3       37.89       35.21     12.56 o 
  -5  -4   3     1401.94     1352.05     59.97 o 
  -4  -4   3      630.80      650.58     23.52 o 
  -3  -4   3      124.93       97.43     16.87 o 
  -2  -4   3        0.08        0.77      4.49 o 
  -1  -4   3     2392.90     2259.15     48.50 o 
   0  -4   3     2535.69     2324.15    128.47 o 
   1  -4   3      296.91      289.73     23.40 o 
   2  -4   3     2690.78     2717.31     49.78 o 
   3  -4   3     1648.84     1553.33     61.00 o 
   4  -4   3       39.07       57.42     14.19 o 
   5  -4   3      603.22      740.68     42.55 o 
   6  -4   3      794.33      717.10     42.14 o 
   7  -4   3        3.40        8.86     10.48 o 
   8  -4   3       28.82       35.15      9.59 o 
   9  -4   3       27.38        8.95     11.32 o 
  10  -4   3       58.53       30.29     14.94 o 
  11  -4   3        9.02        6.81     13.60 o 
 -11  -3   3       15.20       16.07     10.93 o 
 -10  -3   3       11.30       16.21     10.03 o 
  -9  -3   3      280.59      336.94     39.27 o 
  -8  -3   3      279.80      277.02     22.72 o 
  -7  -3   3       49.67       56.00     11.38 o 
  -6  -3   3      316.98      338.51     30.73 o 
  -5  -3   3     2055.49     2056.04     60.86 o 
  -4  -3   3      199.62      200.25     12.43 o 
  -3  -3   3       67.31       77.69     27.88 o 
  -2  -3   3        9.84       11.72      5.02 o 
  -1  -3   3       80.67       78.84      8.92 o 
   0  -3   3       27.64       27.39      5.71 o 
   1  -3   3      815.60      796.43     21.94 o 
   2  -3   3       18.35       12.96      3.62 o 
   3  -3   3        0.13       -2.66      6.45 o 
   4  -3   3      741.76      743.16     38.04 o 
   5  -3   3        5.42       -2.73      7.02 o 
   6  -3   3       24.12       21.09     11.12 o 
   7  -3   3      554.00      576.39     36.51 o 
   8  -3   3        3.32        6.38      6.42 o 
   9  -3   3       32.91        4.26     11.50 o 
  10  -3   3       41.64       43.62     16.08 o 
  11  -3   3        1.98       33.85     16.33 o 
  12  -3   3       46.81       53.68     21.68 o 
 -11  -2   3       30.38       28.00     13.65 o 
 -10  -2   3       76.69      110.71     17.43 o 
  -9  -2   3       13.88       26.12     10.05 o 
  -8  -2   3       15.77       19.26     11.71 o 
  -7  -2   3      137.50      146.23     16.29 o 
  -6  -2   3      513.54      552.84     24.94 o 
  -5  -2   3      282.73      297.82     18.75 o 
  -4  -2   3      539.36      532.93     15.33 o 
  -3  -2   3     2953.49     2891.66    117.96 o 
  -2  -2   3       47.14       40.03      6.38 o 
  -1  -2   3     3067.96     2762.03     67.11 o 
   0  -2   3     5087.77     4751.61     78.52 o 
   1  -2   3     1294.85     1308.37     44.63 o 
   2  -2   3      352.41      359.68     12.19 o 
   3  -2   3      611.35      564.27     14.87 o 
   4  -2   3     1562.63     1520.99     34.38 o 
   5  -2   3      115.20      122.86      8.01 o 
   6  -2   3        2.20       12.34      8.13 o 
   7  -2   3      732.45      802.16     29.55 o 
   8  -2   3       17.06       31.76      8.83 o 
   9  -2   3      196.41      180.39     27.56 o 
  10  -2   3      171.09      191.12     31.30 o 
  11  -2   3       18.00       36.26     16.42 o 
  12  -2   3        0.52        5.65     13.07 o 
 -11  -1   3      126.88      151.41     20.43 o 
 -10  -1   3        0.73        3.25      7.12 o 
  -9  -1   3       87.17       58.27     12.40 o 
  -8  -1   3      116.82      120.18     20.75 o 
  -7  -1   3       72.18       84.82     24.30 o 
  -6  -1   3      119.94      166.45     15.86 o 
  -5  -1   3      902.35      820.71     28.48 o 
  -4  -1   3     1660.85     1587.47     92.61 o 
  -3  -1   3     1434.46     1316.01     33.08 o 
  -2  -1   3      614.60      622.97     30.75 o 
  -1  -1   3    16430.15    15486.73    312.95 o 
   0  -1   3     6722.69     6798.68    144.79 o 
   1  -1   3      330.10      383.76     13.45 o 
   2  -1   3     1722.19     1569.95     31.63 o 
   3  -1   3      759.08      781.59     25.23 o 
   4  -1   3     2133.27     2160.70     41.61 o 
   5  -1   3      200.06      203.74     13.89 o 
   6  -1   3        0.80        5.17      5.75 o 
   7  -1   3       20.15       21.62      5.26 o 
   8  -1   3      287.46      348.26     33.57 o 
   9  -1   3      257.89      218.57     29.54 o 
  10  -1   3       81.78      106.66     23.71 o 
  11  -1   3      105.08       87.78     22.64 o 
  12  -1   3       24.91       13.21     14.67 o 
 -11   0   3        0.79        1.93      7.99 o 
 -10   0   3      122.08      115.00     31.72 o 
  -9   0   3       74.69       83.55     13.68 o 
  -8   0   3       12.41        4.59      6.99 o 
  -7   0   3      278.55      273.80     22.12 o 
  -6   0   3      239.13      226.23     25.30 o 
  -5   0   3     1157.35     1099.74     34.01 o 
  -4   0   3      551.44      511.19     34.13 o 
  -3   0   3      201.70      204.81     15.73 o 
  -2   0   3      335.29      326.49     13.68 o 
  -1   0   3    11426.86    11158.17    230.07 o 
   0   0   3    23252.98    22496.21    438.27 o 
   1   0   3     1961.78     1998.27     52.64 o 
   2   0   3      232.62      183.99     12.14 o 
   3   0   3      237.31      251.41     14.99 o 
   4   0   3     3124.29     2947.92     53.66 o 
   5   0   3      596.06      678.61     21.01 o 
   6   0   3        0.25       -1.65      3.09 o 
   7   0   3        9.96        1.88      3.84 o 
   8   0   3        2.34        7.87      9.20 o 
   9   0   3       96.83       86.05     19.63 o 
  10   0   3      242.56      254.19     33.71 o 
  11   0   3       37.28       21.87     16.31 o 
  12   0   3        3.09        3.60     14.14 o 
 -11   1   3       29.29       23.55     16.22 o 
 -10   1   3       25.76       30.73     10.87 o 
  -9   1   3       21.41        5.63      7.78 o 
  -8   1   3      231.94      241.33     24.08 o 
  -7   1   3       25.36       21.06      8.38 o 
  -6   1   3       33.72       25.39      7.59 o 
  -5   1   3      162.80      155.12      9.38 o 
  -4   1   3     1890.87     1733.15     31.32 o 
  -3   1   3        0.46        0.89      2.60 o 
  -2   1   3     1192.85     1095.28     32.04 o 
  -1   1   3      642.93      568.94     25.26 o 
   0   1   3     8623.96     8198.83    173.40 o 
   1   1   3      506.39      528.78     23.94 o 
   2   1   3     2386.95     2348.92     61.38 o 
   3   1   3      110.40      131.67     13.05 o 
   4   1   3       84.95       85.98     12.00 o 
   5   1   3     1159.75     1083.90     40.50 o 
   6   1   3      349.23      361.27     13.78 o 
   7   1   3      161.46      179.00     11.20 o 
   8   1   3        8.66       18.72      7.48 o 
   9   1   3       99.09      110.31     14.41 o 
  10   1   3       11.28       15.28     12.96 o 
  11   1   3       10.08       10.02     12.96 o 
  12   1   3        2.69       -4.15     12.94 o 
 -11   2   3       44.92       39.93     16.81 o 
 -10   2   3        0.23       -1.98     10.04 o 
  -9   2   3        0.61        0.76      7.46 o 
  -8   2   3      426.40      501.11     25.85 o 
  -7   2   3        6.54        6.84      6.21 o 
  -6   2   3        6.49        0.50      4.93 o 
  -5   2   3      670.33      647.21     18.83 o 
  -4   2   3       56.46       52.43      6.47 o 
  -3   2   3      324.77      313.93     11.44 o 
  -2   2   3     1300.02     1326.00     24.50 o 
  -1   2   3     3246.05     3102.30     51.57 o 
   0   2   3        1.96       -0.53      2.91 o 
   1   2   3     1584.26     1730.71     35.88 o 
   2   2   3       27.76       16.72      6.33 o 
   3   2   3     1854.44     1924.68     57.08 o 
   4   2   3     1343.71     1249.67     44.85 o 
   5   2   3     2073.13     2136.80     45.50 o 
   6   2   3       46.50       42.28      8.23 o 
   7   2   3      316.10      305.17     19.37 o 
   8   2   3      326.61      374.39     41.68 o 
   9   2   3       36.53       18.00     14.55 o 
  10   2   3        0.81       -1.62      6.54 o 
  11   2   3        7.26       11.87     13.19 o 
  12   2   3      128.99       82.52     25.35 o 
 -11   3   3       29.01       46.31     18.31 o 
 -10   3   3      136.77       95.18     23.87 o 
  -9   3   3       55.65       60.54     17.01 o 
  -8   3   3        0.12        1.38      6.60 o 
  -7   3   3      650.88      651.02     41.94 o 
  -6   3   3      647.98      678.09     20.85 o 
  -5   3   3      126.98      102.12      9.11 o 
  -4   3   3       83.81       86.98     16.80 o 
  -3   3   3     2168.50     2227.49     37.19 o 
  -2   3   3      205.58      202.44     13.84 o 
  -1   3   3       24.66       12.95      3.18 o 
   0   3   3      886.99      976.56     26.97 o 
   1   3   3       38.61       30.99      5.80 o 
   2   3   3      352.13      428.46     16.44 o 
   3   3   3      536.12      542.43     20.62 o 
   4   3   3     1458.16     1530.38     34.00 o 
   5   3   3        3.61        0.12      3.91 o 
   6   3   3        1.03        2.08      4.18 o 
   7   3   3      321.70      397.72     62.26 o 
   8   3   3       27.84       29.28      8.58 o 
   9   3   3      995.71     1058.70     37.86 o 
  10   3   3       81.39       62.43     12.98 o 
  11   3   3        2.66        1.87      8.21 o 
  12   3   3       40.91       21.91     16.88 o 
 -11   4   3       97.86       94.05     26.92 o 
 -10   4   3       14.14       25.69     15.03 o 
  -9   4   3      120.61      150.21     26.17 o 
  -8   4   3      129.01       98.30     20.00 o 
  -7   4   3       43.56       46.79      8.12 o 
  -6   4   3      424.98      440.72     17.44 o 
  -5   4   3      514.76      546.15     18.34 o 
  -4   4   3        2.13        0.60      3.49 o 
  -3   4   3      141.65      137.33     11.11 o 
  -2   4   3     1233.98     1173.75     30.67 o 
  -1   4   3      229.63      217.09      8.99 o 
   0   4   3        8.89        2.99      3.91 o 
   1   4   3      735.96      727.36     23.65 o 
   2   4   3      188.62      162.11      5.69 o 
   3   4   3       35.03       37.82      4.33 o 
   4   4   3      122.13      112.20      7.62 o 
   5   4   3     1213.42     1312.29     32.96 o 
   6   4   3        0.43       -3.93      4.23 o 
   7   4   3       20.58       11.22      6.61 o 
   8   4   3       32.24       45.39      9.86 o 
   9   4   3      488.02      523.39     30.30 o 
  10   4   3       32.75       32.38     10.49 o 
  11   4   3       43.41       24.99     11.33 o 
  12   4   3        4.39        2.74     19.44 o 
 -10   5   3       29.21       33.21     15.99 o 
  -9   5   3        5.71        5.81     11.57 o 
  -8   5   3       99.38      124.18     22.87 o 
  -7   5   3        1.52        1.41      6.69 o 
  -6   5   3       73.60       93.91     10.42 o 
  -5   5   3      246.43      244.49     16.73 o 
  -4   5   3       36.20       44.06      6.61 o 
  -3   5   3      219.36      231.04     11.47 o 
  -2   5   3      264.25      288.67     24.92 o 
  -1   5   3       69.99       63.20      5.83 o 
   0   5   3       53.71       35.35      7.05 o 
   1   5   3     1489.88     1475.21     38.14 o 
   2   5   3       46.25       58.38     14.46 o 
   3   5   3      696.49      679.53     15.05 o 
   4   5   3      335.57      385.25     12.88 o 
   5   5   3      161.81      172.28     14.18 o 
   6   5   3        9.67       10.77      5.63 o 
   7   5   3        2.68        2.76      5.29 o 
   8   5   3       49.01       63.33     11.23 o 
   9   5   3       50.98       50.57     20.17 o 
  10   5   3       67.97       68.26     21.75 o 
  11   5   3       38.40       28.33     16.72 o 
 -10   6   3       35.18       21.02     14.33 o 
  -9   6   3        2.70       -0.18     11.68 o 
  -8   6   3       25.71       17.93     12.89 o 
  -7   6   3        2.67       12.15      8.00 o 
  -6   6   3      102.45      102.27     13.77 o 
  -5   6   3       50.80       55.43     10.65 o 
  -4   6   3       13.26        9.20      4.90 o 
  -3   6   3       11.45       13.46      4.91 o 
  -2   6   3       13.32       13.51      4.47 o 
  -1   6   3      763.48      765.99     16.45 o 
   0   6   3        1.73        5.23      7.81 o 
   1   6   3      106.84      110.88     17.09 o 
   2   6   3     1308.45     1305.06     37.58 o 
   3   6   3      730.27      697.65     31.18 o 
   4   6   3       40.41       39.29      8.68 o 
   5   6   3      840.57      820.90     29.97 o 
   6   6   3      515.59      462.44     38.83 o 
   7   6   3       44.57       56.85     16.47 o 
   8   6   3       60.41       58.42     18.20 o 
   9   6   3      157.52      141.58     28.24 o 
  10   6   3        7.45       15.78     14.26 o 
  11   6   3        9.61       35.90     18.40 o 
  -9   7   3       48.93       28.86     16.85 o 
  -8   7   3       61.48       61.54     18.70 o 
  -7   7   3       77.78       76.26     31.84 o 
  -6   7   3      155.24      149.78     17.16 o 
  -5   7   3       27.76       39.98     10.33 o 
  -4   7   3       70.46       74.30     19.34 o 
  -3   7   3        6.85       13.43      6.65 o 
  -2   7   3      135.54      132.10     15.03 o 
  -1   7   3       10.91        9.36      4.56 o 
   0   7   3        1.63        4.70      5.38 o 
   1   7   3       69.52       81.04     11.86 o 
   2   7   3       26.89       25.14      8.70 o 
   3   7   3      106.90       98.02     12.97 o 
   4   7   3      458.11      386.19     22.04 o 
   5   7   3       51.41       42.53     21.58 o 
   6   7   3        2.95        3.46      9.98 o 
   7   7   3      337.97      375.34     40.02 o 
   8   7   3       91.95      131.99     28.08 o 
   9   7   3        0.07        9.16     12.75 o 
  10   7   3       29.22       47.95     19.27 o 
  -8   8   3       57.43       64.98     22.00 o 
  -7   8   3      110.62      125.27     26.76 o 
  -6   8   3      313.59      270.31     36.19 o 
  -5   8   3      328.92      234.85     33.60 o 
  -4   8   3      417.79      424.15     41.04 o 
  -3   8   3      537.43      575.14     43.03 o 
  -2   8   3        2.17        9.37      9.93 o 
  -1   8   3     1150.74     1211.16     56.36 o 
   0   8   3      371.43      345.03     22.23 o 
   1   8   3        3.53        8.54      6.87 o 
   2   8   3        2.66        2.27      6.22 o 
   3   8   3      221.09      233.97     19.77 o 
   4   8   3      154.16      145.66     16.40 o 
   5   8   3        6.61        2.29      6.73 o 
   6   8   3        0.91        2.78      9.13 o 
   7   8   3      131.68       98.83     23.26 o 
   8   8   3       61.81       60.36     21.36 o 
   9   8   3       44.70       36.44     16.92 o 
  10   8   3       11.15       18.31     16.74 o 
  -8   9   3        4.79       21.71     18.04 o 
  -7   9   3        6.21       -5.58     13.53 o 
  -6   9   3       14.71       33.53     16.42 o 
  -5   9   3       66.53       65.37     20.48 o 
  -4   9   3       88.63       77.03     22.28 o 
  -3   9   3      434.17      445.54     44.14 o 
  -2   9   3        6.24        4.03     10.68 o 
  -1   9   3       59.05       58.18     13.86 o 
   0   9   3      879.75      840.33     34.25 o 
   1   9   3      192.41      212.02     20.42 o 
   2   9   3       17.78        5.02      6.37 o 
   3   9   3       16.37        3.94      7.11 o 
   4   9   3      362.25      420.24     26.94 o 
   5   9   3        2.30        3.34      8.10 o 
   6   9   3        2.89        4.56     10.48 o 
   7   9   3        2.80       -1.46     12.94 o 
   8   9   3       25.24        6.67     12.85 o 
   9   9   3       23.75       33.32     19.43 o 
  -6  10   3       14.61        2.23     15.78 o 
  -5  10   3        1.07       -6.99     13.44 o 
  -4  10   3       21.28       28.11     17.86 o 
  -3  10   3       39.06       51.34     19.00 o 
  -2  10   3        0.47       -3.89     11.62 o 
  -1  10   3       49.18       42.84     17.86 o 
   0  10   3       74.33      113.23     16.33 o 
   1  10   3        0.17       -1.39      7.51 o 
   2  10   3        0.53        1.75      6.91 o 
   3  10   3       10.63       -4.00      7.52 o 
   4  10   3       39.70       21.35      9.35 o 
   5  10   3        0.75        8.75     12.55 o 
   6  10   3        2.25        9.57     12.55 o 
   7  10   3        0.87        9.22     12.85 o 
   8  10   3        3.13       11.89     14.46 o 
  -5  11   3       15.47       11.82     17.88 o 
  -4  11   3        6.17       11.39     15.37 o 
  -3  11   3        2.55       13.16     15.99 o 
  -2  11   3       17.85       34.89     17.45 o 
  -1  11   3       14.81       -0.82     12.75 o 
   0  11   3       10.48        6.13     12.34 o 
   1  11   3       11.94       12.24      9.39 o 
   2  11   3       66.27       82.91     15.72 o 
   3  11   3       39.09       57.09     13.25 o 
   4  11   3        5.53       20.84     10.68 o 
   5  11   3       47.65       63.91     20.54 o 
   6  11   3       15.64        4.74     12.09 o 
   7  11   3        0.17       -3.23     14.74 o 
  -3  12   3       18.16       21.27     17.70 o 
  -2  12   3        6.76       11.34     14.78 o 
  -1  12   3        0.57        7.24     13.89 o 
   0  12   3       21.28        0.64     15.35 o 
   1  12   3       18.49        7.20     14.51 o 
   2  12   3        1.57       -6.70      8.18 o 
   3  12   3        0.63        1.92      9.85 o 
   4  12   3       69.55      105.21     32.12 o 
  -2 -11   4       32.33       25.62     17.83 o 
  -1 -11   4       15.44       14.74     15.06 o 
   0 -11   4       12.02        6.06     15.60 o 
   1 -11   4       21.68       21.52     18.43 o 
   2 -11   4        0.39        5.72     15.47 o 
   3 -11   4       25.06       59.56     22.75 o 
  -5 -10   4      166.40      118.67     27.54 o 
  -4 -10   4       46.15       18.31     14.01 o 
  -2 -10   4        1.13        2.60     15.26 o 
  -1 -10   4      363.47      413.19     44.21 o 
   0 -10   4        4.46        6.54     12.12 o 
   1 -10   4        2.18        4.71     14.74 o 
   2 -10   4       87.09       88.03     25.97 o 
   3 -10   4      155.24      172.08     34.73 o 
   4 -10   4        0.79       -9.25     11.14 o 
   5 -10   4       48.12       18.72     16.92 o 
   6 -10   4       22.11       10.80     16.56 o 
  -7  -9   4        7.74        3.01     14.80 o 
  -6  -9   4        4.79        8.13     13.16 o 
  -5  -9   4        4.71       11.12     14.08 o 
  -4  -9   4      216.62      252.09     34.64 o 
  -3  -9   4       80.64       83.33     14.99 o 
  -2  -9   4       15.08        4.63      7.60 o 
  -1  -9   4        6.60       10.45     13.76 o 
   0  -9   4      939.90      932.16     58.72 o 
   1  -9   4       11.36       -0.25     10.91 o 
   2  -9   4        0.14       -1.28     10.48 o 
   3  -9   4       12.56       11.68     12.16 o 
   4  -9   4      180.88      239.34     37.51 o 
   5  -9   4       26.66       32.32     17.58 o 
   6  -9   4        1.63      -10.02     11.27 o 
   7  -9   4       30.53       18.45     15.99 o 
  -8  -8   4       30.98       38.61     19.75 o 
  -7  -8   4        0.49        8.93     13.78 o 
  -6  -8   4       15.59       -3.94     10.98 o 
  -5  -8   4       17.30        3.07     11.94 o 
  -4  -8   4      111.97      160.23     27.51 o 
  -3  -8   4        1.63       -8.08     13.16 o 
  -2  -8   4        0.04       -3.74     10.74 o 
  -1  -8   4       12.03       16.79      8.22 o 
   0  -8   4       59.92      115.48     24.42 o 
   1  -8   4       10.58        7.27     12.48 o 
   2  -8   4       57.56       52.98     17.72 o 
   3  -8   4       54.46       40.84     16.10 o 
   4  -8   4      185.05      178.27     30.59 o 
   5  -8   4       60.02       79.72     22.71 o 
   6  -8   4       49.23       60.68     20.73 o 
   7  -8   4      110.12       70.43     23.44 o 
   8  -8   4        5.99       -2.48     14.87 o 
  -9  -7   4        4.48       16.63     17.42 o 
  -8  -7   4      146.96      154.54     30.11 o 
  -7  -7   4        0.32       -2.60     11.57 o 
  -6  -7   4        0.20        0.41     10.23 o 
  -5  -7   4      251.86      339.44     36.97 o 
  -4  -7   4       25.03       26.90     14.49 o 
  -3  -7   4       15.75       22.24      8.90 o 
  -2  -7   4       89.90       92.01     13.59 o 
  -1  -7   4        0.73        6.87      6.30 o 
   0  -7   4       23.18       19.05      7.48 o 
   1  -7   4      182.15      138.71     24.21 o 
   2  -7   4      210.37      234.01     30.98 o 
   3  -7   4       45.31       29.31     14.26 o 
   4  -7   4        2.12        1.96     10.23 o 
   5  -7   4       82.11       46.17     19.20 o 
   6  -7   4       12.48       17.45     14.21 o 
   7  -7   4       49.77       29.68     16.54 o 
   8  -7   4       97.36      135.27     28.99 o 
   9  -7   4       15.71        6.26     10.59 o 
  -9  -6   4        6.59       21.05     14.69 o 
  -8  -6   4        0.01        3.69     11.30 o 
  -7  -6   4      129.91       92.79     24.01 o 
  -6  -6   4      107.23       92.38     21.64 o 
  -5  -6   4       22.30       11.94     11.78 o 
  -4  -6   4      139.54      173.47     21.84 o 
  -3  -6   4     1301.40     1296.89     40.34 o 
  -2  -6   4        7.01        4.59      5.87 o 
  -1  -6   4       19.25       11.30      6.92 o 
   0  -6   4     1638.07     1623.04     43.28 o 
   1  -6   4      334.34      320.04     17.29 o 
   2  -6   4      251.17      211.32     28.22 o 
   3  -6   4       28.34       48.45     16.90 o 
   4  -6   4     1353.13     1350.98     66.23 o 
   5  -6   4        5.62        6.04     10.59 o 
   6  -6   4        2.52        8.63     10.98 o 
   7  -6   4      190.88      143.36     26.88 o 
   8  -6   4      224.15      254.23     34.80 o 
   9  -6   4       17.05        9.82     13.16 o 
  10  -6   4       12.48       -7.13     10.89 o 
 -10  -5   4        1.11       -7.01      8.56 o 
  -9  -5   4       50.25       34.87     16.90 o 
  -8  -5   4        1.94        3.62     11.78 o 
  -7  -5   4       29.63       21.91     12.85 o 
  -6  -5   4       77.28       93.20     20.82 o 
  -5  -5   4      147.18      177.82     26.17 o 
  -4  -5   4      109.96       97.30     15.36 o 
  -3  -5   4      154.12      128.73     14.09 o 
  -2  -5   4      170.56      186.77     15.79 o 
  -1  -5   4      326.57      319.62     32.96 o 
   0  -5   4      145.99      141.72     12.92 o 
   1  -5   4      656.39      624.91     51.19 o 
   2  -5   4      467.59      448.95     33.50 o 
   3  -5   4      141.22      168.48     24.89 o 
   4  -5   4       46.28       41.75     14.24 o 
   5  -5   4     1679.99     1538.59     69.20 o 
   6  -5   4       76.76       73.71     19.27 o 
   7  -5   4        0.59       -7.47      7.47 o 
   8  -5   4       22.01        4.19     10.50 o 
   9  -5   4      240.03      229.93     23.21 o 
  10  -5   4        0.97       -1.59     10.91 o 
  11  -5   4       27.04       37.42     17.79 o 
 -10  -4   4       78.63       81.52     16.27 o 
  -9  -4   4       20.35        8.16      8.91 o 
  -8  -4   4       38.86       32.94     11.79 o 
  -7  -4   4        5.50        7.82      8.32 o 
  -6  -4   4      141.54      156.45     26.10 o 
  -5  -4   4        0.48        7.43      9.36 o 
  -4  -4   4       46.37       51.95      9.14 o 
  -3  -4   4       89.73       86.35     15.58 o 
  -2  -4   4     1350.28     1448.99     38.86 o 
  -1  -4   4      135.68      123.96     12.07 o 
   0  -4   4     1710.55     1718.84     41.27 o 
   1  -4   4     4006.08     4119.60    145.46 o 
   2  -4   4      340.11      363.55     25.69 o 
   3  -4   4       11.94       11.59      9.27 o 
   4  -4   4      544.64      556.98     36.67 o 
   5  -4   4      528.03      534.21     36.40 o 
   6  -4   4        1.21        1.53      9.34 o 
   7  -4   4       99.18      101.83     21.52 o 
   8  -4   4       12.89       25.08     14.51 o 
   9  -4   4        6.36       12.45     12.75 o 
  10  -4   4      201.59      154.40     29.09 o 
  11  -4   4        9.90       12.44     14.94 o 
 -11  -3   4        1.47        1.00      9.70 o 
 -10  -3   4      149.47      141.62     20.17 o 
  -9  -3   4       47.92       56.68     13.33 o 
  -8  -3   4       44.59       36.04     18.06 o 
  -7  -3   4       89.85       70.02     18.96 o 
  -6  -3   4      201.05      188.74     33.64 o 
  -5  -3   4       88.47       81.77     18.61 o 
  -4  -3   4      337.76      296.42     26.35 o 
  -3  -3   4      192.51      208.23     25.02 o 
  -2  -3   4       33.26       30.40     10.37 o 
  -1  -3   4      374.17      324.24     22.48 o 
   0  -3   4     1397.15     1441.69     35.70 o 
   1  -3   4      224.43      211.26     21.98 o 
   2  -3   4     2041.89     2020.71     62.40 o 
   3  -3   4      419.61      425.11     14.85 o 
   4  -3   4        1.23       -1.37      5.65 o 
   5  -3   4     1512.70     1398.52     59.11 o 
   6  -3   4     1091.22     1028.58     50.29 o 
   7  -3   4        5.08       11.09     10.50 o 
   8  -3   4       11.61       11.00     10.86 o 
   9  -3   4      319.91      358.12     37.81 o 
  10  -3   4       32.25       23.60     14.42 o 
  11  -3   4       13.99       11.46     15.62 o 
 -11  -2   4       11.87        5.86      9.48 o 
 -10  -2   4        0.12        2.17      8.64 o 
  -9  -2   4       78.06       69.65     13.45 o 
  -8  -2   4      201.04      227.32     21.89 o 
  -7  -2   4       18.76       20.57      8.47 o 
  -6  -2   4     1371.91     1376.97     42.77 o 
  -5  -2   4     1152.45     1145.36     36.54 o 
  -4  -2   4      857.52      913.89     34.23 o 
  -3  -2   4     1325.74     1338.35     34.42 o 
  -2  -2   4     2239.07     2187.82     47.07 o 
  -1  -2   4      900.72      927.90     27.01 o 
   0  -2   4      290.54      334.71     15.29 o 
   1  -2   4     1850.90     1789.64     38.97 o 
   2  -2   4      894.23      921.55     24.42 o 
   3  -2   4        3.04        0.81      3.13 o 
   4  -2   4      251.71      251.33     11.43 o 
   5  -2   4      239.71      247.86     12.09 o 
   6  -2   4      367.94      410.35     29.70 o 
   7  -2   4      235.91      283.32     27.26 o 
   8  -2   4       14.04        5.45      6.00 o 
   9  -2   4       58.71       50.54     16.81 o 
  10  -2   4      112.24      143.36     27.17 o 
  11  -2   4       30.20       17.72     13.87 o 
  12  -2   4        0.55       14.55     14.65 o 
 -11  -1   4       74.30       68.57     15.37 o 
 -10  -1   4       84.44      118.67     18.39 o 
  -9  -1   4        2.30        1.71      7.41 o 
  -8  -1   4       20.07       16.16      8.43 o 
  -7  -1   4      182.01      188.31     18.83 o 
  -6  -1   4      850.26      928.27     67.93 o 
  -5  -1   4      123.40      109.72     13.28 o 
  -4  -1   4     1103.85      996.24     37.10 o 
  -3  -1   4      993.88      972.34     44.53 o 
  -2  -1   4        5.69        9.98      7.95 o 
  -1  -1   4     3619.42     3698.81     95.43 o 
   0  -1   4      541.62      580.35     27.01 o 
   1  -1   4       27.31       26.83      7.45 o 
   2  -1   4      842.67      935.30     35.90 o 
   3  -1   4      720.23      709.39     21.26 o 
   4  -1   4      277.13      262.50     12.82 o 
   5  -1   4        0.94       -0.57      4.11 o 
   6  -1   4      193.94      190.18     13.56 o 
   7  -1   4      589.96      560.54     34.05 o 
   8  -1   4      164.57      189.07     17.02 o 
   9  -1   4       49.25       21.18     12.03 o 
  10  -1   4      234.46      141.35     25.60 o 
  11  -1   4       32.45       22.07     15.51 o 
  12  -1   4       19.59       19.98     16.97 o 
 -11   0   4      178.68      175.32     21.97 o 
 -10   0   4       26.65       14.42      9.39 o 
  -9   0   4       56.11       66.98     14.58 o 
  -8   0   4      180.09      218.07     20.73 o 
  -7   0   4       57.30       63.92     11.78 o 
  -6   0   4       10.72        7.05      7.91 o 
  -5   0   4     1315.12     1297.45     38.50 o 
  -4   0   4      250.54      255.57     43.95 o 
  -3   0   4       10.27       18.54      5.72 o 
  -2   0   4       69.72       86.73     14.35 o 
  -1   0   4    10459.99    10452.82    222.69 o 
   0   0   4      235.44      221.62     17.61 o 
   1   0   4      260.19      270.09     17.72 o 
   2   0   4      734.89      630.60     27.22 o 
   3   0   4      178.33      168.43     14.03 o 
   4   0   4      393.92      394.13     21.23 o 
   5   0   4       69.25       69.28      8.63 o 
   6   0   4      201.54      182.82     13.15 o 
   7   0   4        4.93       -4.19      4.19 o 
   8   0   4      137.66      251.18     29.54 o 
   9   0   4      117.23      105.09     22.64 o 
  10   0   4       41.82       59.45     17.49 o 
  11   0   4       38.25       27.08     15.65 o 
  12   0   4       17.90       14.85     15.19 o 
 -11   1   4        2.60       -0.20     12.05 o 
 -10   1   4      186.74      176.65     20.98 o 
  -9   1   4       28.90       33.43     12.71 o 
  -8   1   4      137.15      109.32     54.20 o 
  -7   1   4      364.45      340.30     24.20 o 
  -6   1   4      222.20      278.37     19.89 o 
  -5   1   4      112.02      106.09     13.13 o 
  -4   1   4      439.59      410.27     19.35 o 
  -3   1   4      189.56      161.42     19.84 o 
  -2   1   4      120.32      121.97     10.21 o 
  -1   1   4      189.59      238.22     18.08 o 
   0   1   4     2416.43     2422.10     68.65 o 
   1   1   4     1428.43     1267.59     44.30 o 
   2   1   4     1836.78     1833.05     39.43 o 
   3   1   4      317.14      334.59     20.20 o 
   4   1   4     3781.64     3951.04     98.21 o 
   5   1   4      404.64      406.84     24.17 o 
   6   1   4       15.80       14.67      7.54 o 
   7   1   4      142.87      165.38     11.56 o 
   8   1   4        6.09       21.63      8.26 o 
   9   1   4        3.16        8.56      7.23 o 
  10   1   4      101.43      127.78     25.58 o 
  11   1   4        4.36        6.61     12.28 o 
  12   1   4        3.66        1.07     13.53 o 
 -11   2   4       14.57       13.32     14.14 o 
 -10   2   4       90.83      101.31     24.94 o 
  -9   2   4        2.35       -3.22      7.03 o 
  -8   2   4      187.77      238.36     23.71 o 
  -7   2   4       90.25       92.76     13.65 o 
  -6   2   4      208.16      227.93     13.20 o 
  -5   2   4      203.05      179.01     15.60 o 
  -4   2   4       80.59       88.12      9.07 o 
  -3   2   4       76.36       81.95     12.26 o 
  -2   2   4     1140.21     1220.99     24.83 o 
  -1   2   4       25.61       29.08      5.89 o 
   0   2   4      175.53      150.71     16.79 o 
   1   2   4      650.23      702.46     33.32 o 
   2   2   4      538.82      556.98     27.49 o 
   3   2   4      585.49      548.74     28.40 o 
   4   2   4      585.57      472.91     26.53 o 
   5   2   4     2394.88     2384.63     72.38 o 
   6   2   4      176.26      157.25     34.04 o 
   7   2   4        7.72        4.19      5.17 o 
   8   2   4      260.52      308.63     20.72 o 
   9   2   4      418.91      501.99     26.66 o 
  10   2   4        9.61       21.51      9.56 o 
  11   2   4       10.43       10.59     12.89 o 
  12   2   4       55.94       55.30     21.39 o 
 -11   3   4        0.14        6.42     13.53 o 
 -10   3   4        9.28        6.63     10.75 o 
  -9   3   4        7.03        5.58     10.39 o 
  -8   3   4       62.59       70.52     13.25 o 
  -7   3   4       44.55       42.69     11.10 o 
  -6   3   4      117.78      120.31     15.24 o 
  -5   3   4     1315.26     1363.63     30.84 o 
  -4   3   4       79.52       89.59      8.64 o 
  -3   3   4      773.70      725.22     19.53 o 
  -2   3   4      873.01      851.83     20.31 o 
  -1   3   4     1201.28     1197.57     67.51 o 
   0   3   4       48.99       32.76      6.66 o 
   1   3   4       61.00       52.23     13.77 o 
   2   3   4       12.47        5.87      3.98 o 
   3   3   4     1069.25     1184.23     45.67 o 
   4   3   4      488.05      525.07     30.27 o 
   5   3   4      189.37      198.00     22.55 o 
   6   3   4       87.47       79.33     11.87 o 
   7   3   4        2.53        3.73      5.59 o 
   8   3   4      269.48      334.64     33.78 o 
   9   3   4      111.92       95.22     14.14 o 
  10   3   4       17.26       15.09      8.71 o 
  11   3   4       12.01        5.10      8.56 o 
  12   3   4       12.98       29.02     17.47 o 
 -10   4   4       42.98       39.68     17.36 o 
  -9   4   4        5.77        7.61     12.12 o 
  -8   4   4        0.61        1.32      9.13 o 
  -7   4   4      192.39      205.13     18.95 o 
  -6   4   4      588.50      593.71     32.98 o 
  -5   4   4      117.43      126.85     11.05 o 
  -4   4   4      172.24      174.90     11.34 o 
  -3   4   4     1783.48     1800.14     34.26 o 
  -2   4   4      409.26      435.34     24.47 o 
  -1   4   4     1138.44     1095.31     36.03 o 
   0   4   4     1820.87     1902.92     45.79 o 
   1   4   4      143.38      138.07     14.95 o 
   2   4   4      207.84      186.76     15.28 o 
   3   4   4       42.62       35.42      7.28 o 
   4   4   4      760.28      826.48     23.34 o 
   5   4   4       20.47        7.55      9.49 o 
   6   4   4        6.01        7.49      4.93 o 
   7   4   4        3.09        5.36      6.28 o 
   8   4   4      119.29      104.65     29.44 o 
   9   4   4      286.49      304.87     38.79 o 
  10   4   4       53.83       75.25     14.02 o 
  11   4   4        3.78       -2.56      8.17 o 
  12   4   4       17.79       17.66     10.25 o 
 -10   5   4        0.10        1.34     12.44 o 
  -9   5   4      128.17      142.54     26.92 o 
  -8   5   4        4.72        0.07     10.50 o 
  -7   5   4        9.85        3.53      5.90 o 
  -6   5   4       51.77       67.56      9.38 o 
  -5   5   4      573.84      531.86     19.32 o 
  -4   5   4        6.51        1.37      4.26 o 
  -3   5   4       33.27       41.17      7.35 o 
  -2   5   4     1917.74     2025.79     48.20 o 
  -1   5   4     1757.00     1858.15     32.94 o 
   0   5   4     1268.99     1253.74     29.52 o 
   1   5   4     3063.81     2916.46     61.89 o 
   2   5   4       73.72       78.28     20.64 o 
   3   5   4      205.82      202.54     27.97 o 
   4   5   4      549.54      488.99     22.19 o 
   5   5   4      378.61      356.37     31.09 o 
   6   5   4       82.45       69.17     16.63 o 
   7   5   4       44.94       52.18     17.06 o 
   8   5   4       47.45       69.54     18.47 o 
   9   5   4      230.55      251.68     34.14 o 
  10   5   4        5.00        2.46     12.28 o 
  11   5   4        4.02        5.92     13.78 o 
 -10   6   4        3.70       20.25     17.52 o 
  -9   6   4       71.12       45.80     17.52 o 
  -8   6   4       31.74       29.56     16.60 o 
  -7   6   4        1.87        5.38      7.07 o 
  -6   6   4      183.46      225.80     18.80 o 
  -5   6   4       16.82       25.85      6.91 o 
  -4   6   4      219.90      219.07     13.32 o 
  -3   6   4        0.76        1.71      3.92 o 
  -2   6   4        0.17       -4.02      4.35 o 
  -1   6   4       84.33       62.25     10.52 o 
   0   6   4       11.71        2.77      5.23 o 
   1   6   4      130.07      134.33     13.89 o 
   2   6   4      316.89      300.34     29.21 o 
   3   6   4        1.10       -3.46      4.22 o 
   4   6   4      205.42      204.84     17.00 o 
   5   6   4       99.55       88.80     15.41 o 
   6   6   4       88.73       72.66     18.63 o 
   7   6   4       19.72       19.47     12.23 o 
   8   6   4       25.36       53.34     18.31 o 
   9   6   4       18.89        5.60     12.25 o 
  10   6   4        5.08       13.14     13.85 o 
  11   6   4       31.77       33.48     19.16 o 
  -9   7   4       19.83        8.11     13.64 o 
  -8   7   4       31.11       38.29     16.01 o 
  -7   7   4       68.51       45.69     18.29 o 
  -6   7   4       32.79       20.73     12.66 o 
  -5   7   4        0.54        1.80      8.95 o 
  -4   7   4       77.70       89.70     16.50 o 
  -3   7   4       17.00       15.16      8.01 o 
  -2   7   4       61.51       70.61     20.27 o 
  -1   7   4        7.66        8.71      6.54 o 
   0   7   4        0.12        2.79      5.80 o 
   1   7   4        6.99        7.14      5.55 o 
   2   7   4      404.93      452.53     45.78 o 
   3   7   4        3.97       10.56      9.19 o 
   4   7   4       49.11       55.26     11.02 o 
   5   7   4      389.06      395.92     36.76 o 
   6   7   4      178.74      172.17     27.65 o 
   7   7   4        0.71       19.75     13.46 o 
   8   7   4       39.65       28.36     15.06 o 
   9   7   4      145.64      156.02     30.25 o 
  10   7   4        2.53       -0.98     12.14 o 
  -7   8   4       12.14        1.80     12.87 o 
  -6   8   4      244.21      271.75     34.99 o 
  -5   8   4      101.59       67.15     19.84 o 
  -4   8   4      132.75      116.05     24.08 o 
  -3   8   4      238.09      245.13     21.23 o 
  -2   8   4      310.20      346.20     28.95 o 
  -1   8   4       79.48       65.85     12.69 o 
   0   8   4        0.98        4.24      6.62 o 
   1   8   4       10.63       10.02     11.94 o 
   2   8   4      161.34      179.61     18.37 o 
   3   8   4      122.47      127.04     15.89 o 
   4   8   4      176.10      192.03     19.34 o 
   5   8   4        0.12       -5.24      5.96 o 
   6   8   4       60.24       61.50     18.95 o 
   7   8   4      150.06      147.07     28.20 o 
   8   8   4        0.11       -3.67     11.05 o 
   9   8   4        1.30       -8.27     10.48 o 
  10   8   4       25.34        1.80     13.71 o 
  -7   9   4       27.75       57.19     21.39 o 
  -6   9   4       15.88       11.87     13.62 o 
  -5   9   4       18.51       13.10     14.28 o 
  -4   9   4       82.41      126.59     27.90 o 
  -3   9   4       54.71       92.97     23.82 o 
  -2   9   4        1.77        7.15      7.88 o 
  -1   9   4      570.68      547.03     28.71 o 
   0   9   4      322.29      352.59     24.91 o 
   1   9   4      176.47      161.55     18.40 o 
   2   9   4      290.10      319.84     24.58 o 
   3   9   4      365.37      428.09     27.37 o 
   4   9   4       11.32       23.54      9.10 o 
   5   9   4       76.12       67.60     13.41 o 
   6   9   4       86.32      121.90     25.94 o 
   7   9   4      105.97      114.23     25.99 o 
   8   9   4        2.89       23.00     16.81 o 
   9   9   4       51.56       30.68     17.61 o 
  -6  10   4       23.59       40.20     20.04 o 
  -5  10   4        4.19        0.48     14.53 o 
  -4  10   4        1.82       -9.61      9.61 o 
  -3  10   4       27.20        6.26     13.67 o 
  -2  10   4       25.79       20.11     14.19 o 
  -1  10   4       36.35       21.40      9.22 o 
   0  10   4       55.60       38.34     23.74 o 
   1  10   4       83.42       86.54     14.70 o 
   2  10   4        6.38       -6.78      6.95 o 
   3  10   4       69.19       79.23     36.44 o 
   4  10   4       54.51       45.71     12.37 o 
   5  10   4        0.13       -4.73      7.43 o 
   6  10   4       35.78       61.57     19.68 o 
   7  10   4       22.34       40.41     19.43 o 
   8  10   4        0.20       18.68     16.88 o 
  -5  11   4       19.15       18.38     17.22 o 
  -4  11   4        0.52        5.49     13.85 o 
  -3  11   4        5.21       -3.10     13.71 o 
  -2  11   4        3.64       20.25     15.24 o 
  -1  11   4        3.71       -2.48     10.16 o 
   0  11   4       20.89        8.43     11.29 o 
   1  11   4       10.02       22.48     10.86 o 
   2  11   4        0.63       -1.20      7.61 o 
   3  11   4       34.62       21.84      9.78 o 
   4  11   4        7.67       12.52     11.98 o 
   5  11   4        5.03        4.12     15.44 o 
   6  11   4        0.06       -0.91     13.32 o 
  -2  12   4        2.30       11.02     14.03 o 
  -1  12   4        7.13        2.66     14.10 o 
   0  12   4        0.99       -5.38     11.41 o 
   1  12   4       14.27       30.32     18.11 o 
   2  12   4        0.08       14.09     10.72 o 
   3  12   4       54.10       93.09     31.93 o 
   4  12   4        2.46       13.41     10.57 o 
  -1 -11   5       28.79       -6.15     15.62 o 
   0 -11   5        6.96       14.60     18.90 o 
   1 -11   5       73.64      121.17     30.16 o 
   2 -11   5       55.63       90.49     28.06 o 
  -4 -10   5        7.22       10.18     15.83 o 
  -2 -10   5       82.37       80.04     22.78 o 
  -1 -10   5        0.47        6.65     13.26 o 
   0 -10   5       26.55       28.11     18.72 o 
   1 -10   5       45.29       54.25     21.57 o 
   2 -10   5        0.17       -6.58     11.27 o 
   3 -10   5       60.99       61.11     21.89 o 
   4 -10   5       11.80        0.57     13.85 o 
   5 -10   5        9.50        0.36     15.06 o 
  -6  -9   5        0.18       -1.80     15.72 o 
  -5  -9   5      175.68      225.47     35.85 o 
  -4  -9   5       38.73       23.10     14.55 o 
  -3  -9   5        3.60        1.07     12.05 o 
  -2  -9   5       23.92       31.68     16.60 o 
  -1  -9   5      333.43      357.50     40.36 o 
   0  -9   5        0.92       10.64     13.67 o 
   1  -9   5       23.64       26.47     14.44 o 
   2  -9   5      456.24      477.13     48.45 o 
   3  -9   5      160.34      132.40     28.84 o 
   4  -9   5        6.07        0.14     12.14 o 
   5  -9   5      257.93      266.53     40.31 o 
   6  -9   5      113.17       91.68     26.83 o 
   7  -9   5        0.31        6.70     15.35 o 
  -7  -8   5        0.15        8.54     12.03 o 
  -6  -8   5       37.38       25.87     15.83 o 
  -5  -8   5        8.53       -1.07     11.87 o 
  -4  -8   5       25.59       27.26     14.65 o 
  -3  -8   5      101.39      146.95     18.46 o 
  -2  -8   5        1.77        7.39      7.93 o 
  -1  -8   5       59.85       79.83     21.00 o 
   0  -8   5      348.93      312.41     36.35 o 
   1  -8   5        5.35        0.18     10.07 o 
   2  -8   5        8.36       11.73     12.75 o 
   3  -8   5      131.94      105.57     26.08 o 
   4  -8   5      174.37      194.24     33.09 o 
   5  -8   5        1.64       -0.11     12.34 o 
   6  -8   5      112.03       98.24     25.46 o 
   7  -8   5      168.92      117.14     29.31 o 
   8  -8   5       13.52       25.69     18.38 o 
  -8  -7   5        3.82        0.09     11.89 o 
  -7  -7   5        4.75        6.67     11.57 o 
  -6  -7   5       53.75       48.42     17.83 o 
  -5  -7   5       39.22       51.66     17.31 o 
  -4  -7   5        3.71        2.94     10.68 o 
  -3  -7   5      157.61      162.46     17.92 o 
  -2  -7   5        6.77        4.23     14.70 o 
  -1  -7   5       91.63       91.08     13.82 o 
   0  -7   5       49.99       56.10     18.65 o 
   1  -7   5       31.30       59.68     18.06 o 
   2  -7   5       23.40       20.80     12.25 o 
   3  -7   5        1.99       21.84     12.87 o 
   4  -7   5        6.42        7.49     11.39 o 
   5  -7   5      114.48      138.71     27.45 o 
   6  -7   5        9.22       19.31     12.57 o 
   7  -7   5      158.05      176.16     32.53 o 
   8  -7   5        3.31        0.73     13.32 o 
   9  -7   5       18.45        4.28     16.58 o 
  -9  -6   5       16.32        2.37     13.28 o 
  -8  -6   5       59.17       78.78     22.44 o 
  -7  -6   5        5.31        5.58     11.09 o 
  -6  -6   5       36.65       28.02     14.35 o 
  -5  -6   5      302.48      346.39     37.26 o 
  -4  -6   5      122.53      176.79     27.61 o 
  -3  -6   5       12.72        1.43      7.41 o 
  -2  -6   5      183.50      168.34     17.36 o 
  -1  -6   5      585.10      627.10     27.39 o 
   0  -6   5      135.20      117.14     24.94 o 
   1  -6   5      932.67     1054.47     55.96 o 
   2  -6   5      138.14      141.31     25.17 o 
   3  -6   5      151.53      166.91     28.27 o 
   4  -6   5      398.81      407.45     41.07 o 
   5  -6   5       87.67       87.67     22.62 o 
   6  -6   5       13.60        9.54     14.28 o 
   7  -6   5      100.67       54.32     18.61 o 
   8  -6   5       66.90       57.76     19.31 o 
   9  -6   5       26.64       39.45     19.20 o 
  10  -6   5       13.49        0.66     14.39 o 
  -9  -5   5        4.42        1.18     11.59 o 
  -8  -5   5        0.02       -9.18      9.18 o 
  -7  -5   5      127.13      100.67     24.85 o 
  -6  -5   5      113.98      132.93     25.67 o 
  -5  -5   5      105.09       67.35     19.34 o 
  -4  -5   5      254.31      248.27     29.66 o 
  -3  -5   5      300.51      333.78     63.47 o 
  -2  -5   5       27.22       17.21      7.05 o 
  -1  -5   5      161.24      153.49     14.97 o 
   0  -5   5     1602.33     1480.02     40.93 o 
   1  -5   5      189.48      196.44     15.16 o 
   2  -5   5      148.22      107.57     21.41 o 
   3  -5   5      351.08      332.63     33.21 o 
   4  -5   5      508.74      449.95     38.52 o 
   5  -5   5       97.04       90.20     21.77 o 
   6  -5   5      186.86      210.53     30.91 o 
   7  -5   5      118.47      167.75     29.52 o 
   8  -5   5      145.74      150.14     28.04 o 
   9  -5   5        6.92       19.79     15.24 o 
  10  -5   5       89.22      105.16     25.30 o 
 -10  -4   5        8.24       -0.55      9.02 o 
  -9  -4   5       32.32       49.04     18.61 o 
  -8  -4   5        6.27       21.77     14.01 o 
  -7  -4   5        0.85        1.32     10.52 o 
  -6  -4   5       60.11       92.29     22.28 o 
  -5  -4   5      412.06      405.36     37.26 o 
  -4  -4   5        0.62       -2.45      5.67 o 
  -3  -4   5      195.03      175.20     16.88 o 
  -2  -4   5      390.69      362.89     22.40 o 
  -1  -4   5      265.84      234.44     17.05 o 
   0  -4   5      127.39      171.31     33.64 o 
   1  -4   5      181.90      210.22     15.03 o 
   2  -4   5      286.63      265.04     15.49 o 
   3  -4   5      825.47      778.83     44.80 o 
   4  -4   5       20.46       41.75     14.53 o 
   5  -4   5      812.34      904.26     51.02 o 
   6  -4   5      681.28      689.16     44.69 o 
   7  -4   5        8.57        8.91     11.84 o 
   8  -4   5       45.33       61.29     19.20 o 
   9  -4   5       83.19       98.21     23.62 o 
  10  -4   5       10.70       28.08     15.56 o 
  11  -4   5        1.55        5.51     14.12 o 
 -10  -3   5       61.82       94.00     23.54 o 
  -9  -3   5      110.45       66.02     17.62 o 
  -8  -3   5        2.92        1.94      7.79 o 
  -7  -3   5       11.78       -5.65     10.16 o 
  -6  -3   5      170.22      185.13     29.45 o 
  -5  -3   5       96.97      127.46     23.98 o 
  -4  -3   5       86.87      103.60     21.11 o 
  -3  -3   5        8.30        7.44      6.04 o 
  -2  -3   5      131.65      145.97     13.84 o 
  -1  -3   5       15.29       22.66      6.91 o 
   0  -3   5      726.63      633.44     24.09 o 
   1  -3   5      226.28      228.12     15.24 o 
   2  -3   5        0.96       -4.24      4.84 o 
   3  -3   5       56.55      102.53     12.81 o 
   4  -3   5     1582.40     1491.06     63.34 o 
   5  -3   5      331.94      295.76     30.61 o 
   6  -3   5        2.84       -0.09      8.43 o 
   7  -3   5      264.31      223.99     28.29 o 
   8  -3   5      462.57      450.09     38.47 o 
   9  -3   5       33.48       20.25     14.83 o 
  10  -3   5      141.79       69.56     20.77 o 
  11  -3   5       19.00       -8.43     11.68 o 
 -10  -2   5       22.99       16.86     10.55 o 
  -9  -2   5       15.10       14.45      9.34 o 
  -8  -2   5       31.22       32.93     17.93 o 
  -7  -2   5       24.60       23.82     20.51 o 
  -6  -2   5       16.96       22.75      8.67 o 
  -5  -2   5       15.31       37.31     15.37 o 
  -4  -2   5      513.36      544.37     22.31 o 
  -3  -2   5       94.68      103.09     11.63 o 
  -2  -2   5       10.75        9.48      5.61 o 
  -1  -2   5      342.05      318.89     23.37 o 
   0  -2   5     1066.82     1057.73     31.07 o 
   1  -2   5      574.62      582.37     21.53 o 
   2  -2   5       17.22       15.28      5.44 o 
   3  -2   5       43.43       48.84      7.48 o 
   4  -2   5      673.53      577.82     21.16 o 
   5  -2   5      247.33      305.73     29.29 o 
   6  -2   5      747.55      773.86     43.85 o 
   7  -2   5       76.93       52.66     15.81 o 
   8  -2   5        0.50        9.36      9.95 o 
   9  -2   5      741.47      528.81     43.34 o 
  10  -2   5       18.59        4.01     11.12 o 
  11  -2   5       25.65        9.41     13.12 o 
 -11  -1   5       12.47       -0.73      9.69 o 
 -10  -1   5        1.48        0.27      8.55 o 
  -9  -1   5       43.32       50.61     13.08 o 
  -8  -1   5       84.14       96.65     15.59 o 
  -7  -1   5       23.87       36.22     10.62 o 
  -6  -1   5      908.19     1000.38     36.97 o 
  -5  -1   5      780.37      775.89     30.38 o 
  -4  -1   5      112.65      105.57     20.70 o 
  -3  -1   5     2105.16     1890.86     70.06 o 
  -2  -1   5     1344.16     1353.71     54.82 o 
  -1  -1   5     3472.95     3322.42     92.36 o 
   0  -1   5      787.86      885.24     37.85 o 
   1  -1   5     2760.46     2869.05     77.76 o 
   2  -1   5     4792.60     4779.59    112.11 o 
   3  -1   5       42.42       48.53      7.35 o 
   4  -1   5     2476.17     2469.66     59.44 o 
   5  -1   5      321.31      313.65     16.22 o 
   6  -1   5      268.40      256.63     26.81 o 
   7  -1   5      108.37       87.60     18.04 o 
   8  -1   5       43.82       46.74     15.15 o 
   9  -1   5      280.79      221.85     30.18 o 
  10  -1   5      104.78      114.89     23.94 o 
  11  -1   5       80.02      102.86     24.87 o 
  12  -1   5        1.64       -1.71     12.55 o 
 -11   0   5       70.25       56.69     15.17 o 
 -10   0   5       23.95        7.23      8.60 o 
  -9   0   5       53.77       45.27     18.54 o 
  -8   0   5       33.59       40.96     11.81 o 
  -7   0   5       88.14       90.16     14.53 o 
  -6   0   5       75.84       74.04     12.77 o 
  -5   0   5        0.92        0.82      7.19 o 
  -4   0   5      395.03      411.22     21.24 o 
  -3   0   5       35.33       31.64     12.30 o 
  -2   0   5       54.72       65.00     14.24 o 
  -1   0   5     3329.33     3236.19     90.26 o 
   0   0   5     1712.70     1690.08     56.40 o 
   1   0   5       83.90      107.96     14.24 o 
   2   0   5     1125.11     1076.02     40.70 o 
   3   0   5      919.86      995.82     39.27 o 
   4   0   5      367.14      412.15     23.53 o 
   5   0   5      401.28      444.97     19.24 o 
   6   0   5      522.84      560.53     22.54 o 
   7   0   5       41.18       29.79      8.07 o 
   8   0   5       24.41       21.18     10.86 o 
   9   0   5       94.77      100.10     21.73 o 
  10   0   5       88.17      114.77     24.03 o 
  11   0   5       12.29        5.17     12.94 o 
  12   0   5        5.85        7.43     13.44 o 
 -11   1   5       97.47       96.22     21.08 o 
 -10   1   5       58.95       56.28     13.69 o 
  -9   1   5       16.94       26.67     11.21 o 
  -8   1   5      195.41      196.01     41.27 o 
  -7   1   5        7.63       -1.65     12.78 o 
  -6   1   5      450.47      401.81     24.60 o 
  -5   1   5     1093.44     1168.23     79.93 o 
  -4   1   5      544.16      546.09     23.81 o 
  -3   1   5      297.37      297.16     16.78 o 
  -2   1   5     2626.74     2432.92     76.53 o 
  -1   1   5     3996.38     3841.89    103.09 o 
   0   1   5      104.49       80.17     13.44 o 
   1   1   5      352.67      341.33     23.10 o 
   2   1   5     2465.63     2605.07     76.71 o 
   3   1   5       38.44       30.17      6.65 o 
   4   1   5        6.40        7.63      6.97 o 
   5   1   5     1003.94     1165.85     45.99 o 
   6   1   5      163.66      209.20     20.54 o 
   7   1   5       35.75       33.96     21.98 o 
   8   1   5        0.67       -4.91      5.06 o 
   9   1   5       75.97       65.19     18.63 o 
  10   1   5        7.03        2.00     10.32 o 
  11   1   5        0.66       16.67     14.60 o 
  12   1   5        7.51       11.78     14.55 o 
 -10   2   5      131.87      153.78     41.19 o 
  -9   2   5       29.16       41.60     11.90 o 
  -8   2   5        1.03        2.33      6.80 o 
  -7   2   5      108.46      111.14     16.39 o 
  -6   2   5      465.14      504.88     27.83 o 
  -5   2   5       61.80       58.13     21.46 o 
  -4   2   5       14.01       21.98      7.18 o 
  -3   2   5      148.28      144.44     12.66 o 
  -2   2   5       10.24        7.11      7.33 o 
  -1   2   5     1422.53     1349.86     51.38 o 
   0   2   5      998.38      955.71     41.61 o 
   1   2   5      211.37      195.40     20.43 o 
   2   2   5     1708.18     1671.43     59.72 o 
   3   2   5     1049.27      918.20     40.31 o 
   4   2   5       31.27       38.54     10.64 o 
   5   2   5        3.19       10.55      7.63 o 
   6   2   5       30.25       37.06     11.23 o 
   7   2   5      509.39      520.99     23.10 o 
   8   2   5      162.09      153.63     16.02 o 
   9   2   5      160.29      175.08     17.69 o 
  10   2   5      144.07      136.11     25.37 o 
  11   2   5       50.10       54.48     18.88 o 
  12   2   5        2.06       -1.57     13.46 o 
 -10   3   5       10.95       18.29     14.74 o 
  -9   3   5       16.74        4.61      9.24 o 
  -8   3   5      104.81      113.35     16.54 o 
  -7   3   5      112.03       97.88     14.78 o 
  -6   3   5       11.10       10.19      5.30 o 
  -5   3   5      954.65      939.11     25.99 o 
  -4   3   5      378.61      379.42     15.74 o 
  -3   3   5        9.21        3.25      3.75 o 
  -2   3   5      213.87      219.65     11.39 o 
  -1   3   5     1299.26     1186.12     34.28 o 
   0   3   5      308.74      291.69     16.93 o 
   1   3   5      178.24      177.02     21.05 o 
   2   3   5      161.59      169.48     19.79 o 
   3   3   5      464.33      417.57     27.54 o 
   4   3   5      313.92      318.37     26.99 o 
   5   3   5      122.01      110.81     18.04 o 
   6   3   5       42.79       62.83      9.72 o 
   7   3   5       36.19       48.50      9.51 o 
   8   3   5       44.59       46.55     10.10 o 
   9   3   5      171.88      197.98     19.03 o 
  10   3   5        0.10        0.54      7.16 o 
  11   3   5        4.84        5.69     12.16 o 
  12   3   5       51.76       49.22     21.07 o 
 -10   4   5       53.53      104.45     25.94 o 
  -9   4   5       25.38       18.81     13.80 o 
  -8   4   5        2.02       -1.72      7.61 o 
  -7   4   5        0.06       -6.85      6.92 o 
  -6   4   5      297.25      325.59     17.36 o 
  -5   4   5      211.08      221.97     14.19 o 
  -4   4   5        5.40        3.81      4.26 o 
  -3   4   5       51.69       43.38      6.91 o 
  -2   4   5      529.47      565.73     17.47 o 
  -1   4   5      102.62       94.95     11.74 o 
   0   4   5       16.43        6.93     16.99 o 
   1   4   5      314.55      321.84     15.22 o 
   2   4   5       15.27       12.54      5.55 o 
   3   4   5       27.24       19.75      9.16 o 
   4   4   5      117.37      109.01     18.06 o 
   5   4   5      231.52      190.00     13.67 o 
   6   4   5        0.25        6.58      4.59 o 
   7   4   5        4.08        3.23      6.41 o 
   8   4   5      100.27      111.82     14.07 o 
   9   4   5       12.67       10.79     10.20 o 
  10   4   5       11.16       19.38     14.36 o 
  11   4   5       36.09       -1.82     12.98 o 
 -10   5   5       26.24       37.44     18.08 o 
  -9   5   5       34.08       18.81     13.55 o 
  -8   5   5       65.60      107.39     22.12 o 
  -7   5   5        0.52       -7.70      7.70 o 
  -6   5   5      202.92      202.61     15.10 o 
  -5   5   5       52.62       47.22      8.25 o 
  -4   5   5      114.15      111.01     20.08 o 
  -3   5   5      116.38      108.75      9.91 o 
  -2   5   5      215.17      235.78     12.32 o 
  -1   5   5      732.00      822.17     36.50 o 
   0   5   5      154.29      161.81     16.02 o 
   1   5   5      690.42      807.83     35.85 o 
   2   5   5      208.48      212.97     16.94 o 
   3   5   5      958.80      949.71     32.78 o 
   4   5   5      534.80      580.12     36.19 o 
   5   5   5        4.94        5.28      7.58 o 
   6   5   5      543.53      526.80     37.29 o 
   7   5   5       80.67      111.20     21.84 o 
   8   5   5        3.25        2.96      9.54 o 
   9   5   5       60.41       84.46     22.00 o 
  10   5   5       24.32       55.51     19.93 o 
  11   5   5       36.77       39.06     19.63 o 
  -9   6   5       81.15       70.33     21.16 o 
  -8   6   5        0.24        1.62     10.59 o 
  -7   6   5       13.83       23.13      9.73 o 
  -6   6   5       45.71       44.48      9.04 o 
  -5   6   5       52.65       48.32     15.42 o 
  -4   6   5        0.12       -0.07      5.41 o 
  -3   6   5        8.76        5.57      8.40 o 
  -2   6   5      150.04      149.72     16.25 o 
  -1   6   5      714.93      729.00     30.10 o 
   0   6   5       54.10       61.48     15.58 o 
   1   6   5      458.50      442.79     22.87 o 
   2   6   5      378.98      395.41     44.73 o 
   3   6   5       24.00       19.74      7.52 o 
   4   6   5      840.80      906.49     33.52 o 
   5   6   5       16.32       30.24      8.75 o 
   6   6   5        1.65        0.41      9.86 o 
   7   6   5      103.91       98.01     22.12 o 
   8   6   5      186.89      218.27     32.48 o 
   9   6   5        7.40        9.34     13.57 o 
  10   6   5       33.08       52.25     22.34 o 
  11   6   5       12.48        9.91     16.19 o 
  -7   7   5        1.02       -9.00      9.00 o 
  -6   7   5       39.31       32.23     13.80 o 
  -5   7   5        4.60       -1.87      6.36 o 
  -4   7   5       15.74       24.40      9.39 o 
  -3   7   5        8.21       10.64     16.35 o 
  -2   7   5       21.02       13.87      7.69 o 
  -1   7   5       31.17       37.69     10.12 o 
   0   7   5        3.06        0.13      4.82 o 
   1   7   5        8.91        9.01      6.63 o 
   2   7   5       45.70       65.02     12.18 o 
   3   7   5       72.47       68.98     15.69 o 
   4   7   5      469.80      506.45     49.64 o 
   5   7   5       80.69       73.05     12.76 o 
   6   7   5       38.64       49.54     17.45 o 
   7   7   5       32.15       30.61     14.49 o 
   8   7   5       27.34       72.36     20.89 o 
   9   7   5       55.33       80.38     22.59 o 
  10   7   5        0.58       -4.81     13.01 o 
  -7   8   5       50.23       74.41     22.46 o 
  -6   8   5        8.49       11.12     12.75 o 
  -5   8   5       75.83      160.64     28.38 o 
  -4   8   5       82.80       62.93     19.38 o 
  -3   8   5       17.01       18.59     13.29 o 
  -2   8   5      114.90       69.04     13.19 o 
  -1   8   5      308.58      307.04     24.85 o 
   0   8   5       42.46       33.39      9.81 o 
   1   8   5       20.05        4.39     13.94 o 
   2   8   5        9.47        1.69      6.51 o 
   3   8   5      231.46      182.29     19.54 o 
   4   8   5        3.51        3.34      6.29 o 
   5   8   5        8.22        5.09      6.62 o 
   6   8   5        1.63        3.77      7.46 o 
   7   8   5        0.01        0.46     10.45 o 
   8   8   5        3.88       -0.64     11.98 o 
   9   8   5       31.80       23.98     18.27 o 
  10   8   5        3.53       -4.46     14.58 o 
  -7   9   5        0.07       -1.21     13.21 o 
  -6   9   5       17.98        8.40     10.89 o 
  -5   9   5       85.85       90.51     24.67 o 
  -4   9   5        2.10       15.69     14.08 o 
  -3   9   5      165.78      213.71     33.46 o 
  -2   9   5       39.18       24.32     10.27 o 
  -1   9   5      267.83      208.68     21.67 o 
   0   9   5      247.03      244.12     21.71 o 
   1   9   5       48.86       65.64     21.71 o 
   2   9   5       13.43       17.26      8.90 o 
   3   9   5       59.55       60.86     12.71 o 
   4   9   5      199.16      164.40     19.82 o 
   5   9   5       29.44       49.76     11.95 o 
   6   9   5       17.99       14.80     14.30 o 
   7   9   5       66.70      116.28     27.61 o 
   8   9   5       25.73       -3.10     11.98 o 
   9   9   5       19.03       31.89     21.30 o 
  -6  10   5        0.27        5.40     12.98 o 
  -5  10   5        0.11        2.48     13.48 o 
  -4  10   5       43.32       34.07     17.15 o 
  -3  10   5       13.77        3.17     12.48 o 
  -2  10   5       21.89        7.15     13.96 o 
  -1  10   5       45.57       68.09     13.92 o 
   0  10   5      118.20      113.48     16.26 o 
   1  10   5        7.73       -5.97      7.19 o 
   2  10   5      219.12      215.05     40.27 o 
   3  10   5       74.42       66.44     13.99 o 
   4  10   5       12.42       17.77      8.87 o 
   5  10   5       57.47       56.54     17.97 o 
   6  10   5       84.61       53.68     19.57 o 
   7  10   5        3.52        0.43     12.44 o 
   8  10   5        1.24       -8.40     14.01 o 
  -4  11   5        7.20        9.34     13.83 o 
  -3  11   5        1.84       10.64     14.05 o 
  -2  11   5       16.43        2.44     13.60 o 
  -1  11   5        6.67        6.20     11.39 o 
   0  11   5        1.95       -4.17      6.23 o 
   1  11   5       11.90        1.79      9.02 o 
   2  11   5        6.92        6.78     10.63 o 
   3  11   5       14.24       11.41     11.90 o 
   4  11   5       23.73       27.17     11.20 o 
   5  11   5        0.18       -2.37      8.12 o 
   6  11   5       11.80        8.97     13.98 o 
  -1  12   5        3.36        8.50     14.51 o 
   0  12   5        9.64        7.43     12.53 o 
   1  12   5        1.14       -0.02      9.66 o 
   2  12   5        0.26        9.12     10.38 o 
   3  12   5       24.59       35.75     13.53 o 
  -2 -10   6        3.64        9.25     16.06 o 
  -1 -10   6      119.88      183.90     33.73 o 
   0 -10   6       14.83        2.69     13.64 o 
   1 -10   6       40.80       40.95     21.02 o 
   2 -10   6       46.37       96.98     26.94 o 
   3 -10   6        4.21        1.55     13.62 o 
   4 -10   6       46.42        9.29     15.65 o 
  -5  -9   6        5.40        0.59     13.44 o 
  -4  -9   6       56.16       38.90     17.22 o 
  -2  -9   6       22.11       25.87     15.58 o 
  -1  -9   6        0.51        3.53     13.16 o 
   0  -9   6      142.42      151.08     29.86 o 
   1  -9   6      109.60       53.34     20.25 o 
   2  -9   6        0.58        6.61     14.14 o 
   3  -9   6        8.61       13.10     14.01 o 
   4  -9   6      139.36      191.64     36.15 o 
   5  -9   6       10.40        1.84     13.28 o 
   6  -9   6       41.07       67.12     22.94 o 
  -6  -8   6        1.59        8.54     14.94 o 
  -5  -8   6       66.65       88.37     23.60 o 
  -4  -8   6       44.13        2.44     12.34 o 
  -3  -8   6       18.36       30.45     15.65 o 
  -2  -8   6       23.87       29.62     10.54 o 
  -1  -8   6       15.87       44.10     17.26 o 
   0  -8   6        5.93        3.55     12.96 o 
   1  -8   6       63.51       67.83     21.62 o 
   2  -8   6      355.85      328.37     40.88 o 
   3  -8   6       17.25       24.30     16.22 o 
   4  -8   6        5.19        4.21     10.48 o 
   5  -8   6      520.00      545.75     52.71 o 
   6  -8   6      143.84      135.84     29.95 o 
   7  -8   6        2.62       15.49     16.19 o 
  -7  -7   6        1.97        1.78     13.12 o 
  -6  -7   6      118.24       59.58     20.34 o 
  -5  -7   6       33.84       49.68     17.95 o 
  -4  -7   6        8.30        6.65     12.85 o 
  -3  -7   6      119.60      135.15     17.70 o 
  -2  -7   6        9.17       15.42      8.95 o 
  -1  -7   6       40.93       40.64     10.83 o 
   0  -7   6       80.47       73.66     19.59 o 
   1  -7   6        1.81        1.66     10.73 o 
   2  -7   6       26.73       34.26     15.40 o 
   3  -7   6        5.03       13.83     13.53 o 
   4  -7   6       53.52       60.59     20.93 o 
   5  -7   6       26.10       29.54     17.74 o 
   6  -7   6       60.37      106.09     26.94 o 
   7  -7   6      238.29      279.15     40.88 o 
   8  -7   6       10.07       20.04     15.33 o 
  -8  -6   6        2.36       22.18     14.90 o 
  -7  -6   6        4.89        5.31     12.03 o 
  -6  -6   6        1.13        5.81     11.25 o 
  -5  -6   6      105.52       99.31     22.46 o 
  -4  -6   6        6.09       21.43     14.01 o 
  -3  -6   6      144.10      132.79     18.67 o 
  -2  -6   6       18.03       20.85     20.57 o 
  -1  -6   6      104.89      126.59     15.96 o 
   0  -6   6      278.06      249.79     19.65 o 
   1  -6   6       18.45       15.58     10.98 o 
   2  -6   6        3.84        0.66      9.11 o 
   3  -6   6       34.20       23.87     14.12 o 
   4  -6   6       46.62       20.84     13.92 o 
   5  -6   6       58.42       17.15     13.71 o 
   6  -6   6        1.87       22.14     13.14 o 
   7  -6   6      151.62      124.73     27.42 o 
   8  -6   6        0.15       -9.75      9.75 o 
   9  -6   6       19.69       19.16     17.38 o 
  -9  -5   6       20.56       27.35     18.86 o 
  -8  -5   6       15.92       46.67     17.83 o 
  -7  -5   6       34.84       30.16     17.40 o 
  -6  -5   6       55.97       23.35     14.01 o 
  -5  -5   6       77.01      114.16     23.35 o 
  -4  -5   6      167.24      217.88     29.72 o 
  -3  -5   6       27.54       13.02      7.95 o 
  -2  -5   6      107.98      131.45     21.02 o 
  -1  -5   6      516.61      493.40     24.23 o 
   0  -5   6       22.43       25.18      8.83 o 
   1  -5   6      982.23      990.83     33.42 o 
   2  -5   6      359.31      311.49     34.19 o 
   3  -5   6       11.21       23.12     12.89 o 
   4  -5   6      443.03      391.26     38.95 o 
   5  -5   6      497.02      460.61     42.34 o 
   6  -5   6       41.18       31.14     15.94 o 
   7  -5   6        9.86       21.41     14.30 o 
   8  -5   6       67.82       60.91     22.03 o 
   9  -5   6      133.49      166.07     30.70 o 
  -9  -4   6        7.80       14.92     13.12 o 
  -8  -4   6        0.14       -5.79     11.94 o 
  -7  -4   6       28.25       62.80     20.59 o 
  -6  -4   6       78.04       87.33     22.71 o 
  -5  -4   6      173.37      179.16     28.49 o 
  -4  -4   6      262.87      174.81     27.47 o 
  -3  -4   6        1.89        3.65      6.17 o 
  -2  -4   6      122.84      137.87     15.24 o 
  -1  -4   6      776.19      806.18     30.72 o 
   0  -4   6      560.55      543.56     24.56 o 
   1  -4   6      339.82      347.82     23.07 o 
   2  -4   6      447.28      564.84     23.55 o 
   3  -4   6     1610.54     1761.67     75.55 o 
   4  -4   6      223.17      179.94     27.88 o 
   5  -4   6      195.20      296.10     34.60 o 
   6  -4   6      976.69      976.10     57.31 o 
   7  -4   6       79.86       38.17     16.88 o 
   8  -4   6        0.11        0.82     12.71 o 
   9  -4   6       36.23        4.83     13.46 o 
  10  -4   6       81.58       96.12     22.98 o 
 -10  -3   6       16.64       17.08     16.90 o 
  -9  -3   6       12.26       -1.48     11.73 o 
  -8  -3   6       38.61       49.36     18.84 o 
  -7  -3   6       84.74       70.56     21.75 o 
  -6  -3   6        0.47       -2.32     11.30 o 
  -5  -3   6      227.54      194.01     30.13 o 
  -4  -3   6      279.06      300.67     20.32 o 
  -3  -3   6        5.32        2.73      6.56 o 
  -2  -3   6       27.30       18.57      7.19 o 
  -1  -3   6       76.04       76.81     11.78 o 
   0  -3   6      195.94      209.62     17.07 o 
   1  -3   6       11.37       10.45      9.98 o 
   2  -3   6       18.17       21.78      7.38 o 
   3  -3   6        7.73        7.49      5.80 o 
   4  -3   6      757.42      698.86     43.85 o 
   5  -3   6      209.06      170.17     26.63 o 
   6  -3   6      320.17      333.59     35.28 o 
   7  -3   6       54.12       47.60     16.65 o 
   8  -3   6      165.05      163.97     28.13 o 
   9  -3   6       38.31       50.95     19.22 o 
  10  -3   6       14.28       -1.14     10.84 o 
  11  -3   6        0.91       13.19     13.44 o 
 -10  -2   6       23.42       15.31     10.77 o 
  -9  -2   6       22.77       16.28     10.42 o 
  -8  -2   6        1.33       -6.40      6.40 o 
  -7  -2   6       12.40       24.92     15.44 o 
  -6  -2   6      271.82      272.46     35.08 o 
  -5  -2   6       37.29       30.07     14.51 o 
  -4  -2   6       23.64       16.92      7.36 o 
  -3  -2   6      388.27      362.71     20.49 o 
  -2  -2   6      344.80      395.67     20.70 o 
  -1  -2   6     1262.36     1212.27     37.03 o 
   0  -2   6      942.85      915.19     30.89 o 
   1  -2   6        6.34        1.37      6.01 o 
   2  -2   6       75.46       59.20     14.76 o 
   3  -2   6       45.48       46.56      8.63 o 
   4  -2   6      564.46      544.97     21.21 o 
   5  -2   6       10.01       13.21     11.39 o 
   6  -2   6       13.49       16.67     11.57 o 
   7  -2   6      157.77      143.97     25.78 o 
   8  -2   6      144.36      139.30     25.85 o 
   9  -2   6       41.62       32.05     14.83 o 
  10  -2   6       86.10       70.47     21.02 o 
  11  -2   6       34.97       19.02     14.28 o 
 -10  -1   6        1.27        5.84      9.99 o 
  -9  -1   6        0.83        6.65     11.10 o 
  -8  -1   6        5.35       15.94      9.11 o 
  -7  -1   6        0.54        0.83      6.63 o 
  -6  -1   6       19.17       22.20      8.52 o 
  -5  -1   6      121.79      106.89     23.19 o 
  -4  -1   6      113.73       93.70     20.84 o 
  -3  -1   6       36.41       44.64     15.42 o 
  -2  -1   6      496.38      555.68     35.96 o 
  -1  -1   6     6298.12     6052.67    150.96 o 
   0  -1   6      542.56      493.37     29.79 o 
   1  -1   6       81.19       76.19     13.78 o 
   2  -1   6       19.19       19.18      8.43 o 
   3  -1   6      698.10      818.69     27.58 o 
   4  -1   6        2.38        1.74      4.10 o 
   5  -1   6      101.68      108.60     12.10 o 
   6  -1   6       52.42       53.80     16.15 o 
   7  -1   6      257.91      345.84     33.98 o 
   8  -1   6      176.42      211.28     28.33 o 
  10  -1   6       54.51       59.79     18.77 o 
  11  -1   6        4.97       13.03     16.19 o 
 -10   0   6        2.16       -1.15      9.69 o 
  -9   0   6       42.12       30.00     11.59 o 
  -8   0   6       60.54       54.30     17.69 o 
  -7   0   6        9.64       23.53     10.04 o 
  -6   0   6       19.66       30.34     10.30 o 
  -5   0   6      626.58      568.27     27.33 o 
  -4   0   6        0.96       23.57     12.37 o 
  -3   0   6      324.50      391.87     34.46 o 
  -2   0   6        3.97        1.89      8.50 o 
  -1   0   6     2015.68     2157.46     72.68 o 
   0   0   6     4274.65     4433.22    117.41 o 
   1   0   6     1805.27     1853.32     62.18 o 
   2   0   6      141.48      173.79     19.18 o 
   3   0   6      273.23      243.60     21.80 o 
   4   0   6     4696.39     4932.51    124.47 o 
   5   0   6     1313.13     1396.17     53.12 o 
   6   0   6        0.82        1.14      5.48 o 
   7   0   6      230.84      265.80     28.93 o 
   8   0   6      195.14      212.07     27.92 o 
   9   0   6      215.66      215.04     29.68 o 
  10   0   6       36.21       29.84     15.28 o 
  11   0   6       72.02       87.03     23.10 o 
 -10   1   6        5.32       16.82     10.32 o 
  -9   1   6       44.51       42.79     17.09 o 
  -8   1   6      127.94      161.91     28.14 o 
  -7   1   6      105.08      119.49     16.96 o 
  -6   1   6      110.03      111.43     17.65 o 
  -5   1   6       39.38       37.50      9.81 o 
  -4   1   6     1117.64     1135.06     56.49 o 
  -3   1   6      126.17      119.37     20.77 o 
  -2   1   6      128.38      149.69     21.43 o 
  -1   1   6      278.39      272.41     26.08 o 
   0   1   6     1551.43     1498.32     56.53 o 
   1   1   6     1312.76     1271.35     51.52 o 
   2   1   6     1157.35     1215.80     49.99 o 
   3   1   6      173.19      162.03     20.16 o 
   4   1   6      871.10      897.75     43.18 o 
   5   1   6      314.64      322.86     26.19 o 
   6   1   6      365.05      359.51     26.33 o 
   7   1   6        6.00        2.40      6.38 o 
   8   1   6       30.96       23.76     12.64 o 
   9   1   6      178.89      173.74     26.31 o 
  10   1   6       17.34        6.31     10.96 o 
  11   1   6        4.48        9.29     12.94 o 
  12   1   6       14.62       35.62     18.56 o 
 -10   2   6        1.18       -7.65      7.65 o 
  -9   2   6        2.60       -3.94      8.39 o 
  -8   2   6       87.26       64.01     15.14 o 
  -7   2   6        1.57       -5.12      7.45 o 
  -6   2   6       30.92       57.58     14.46 o 
  -5   2   6      186.00      212.66     19.16 o 
  -4   2   6      142.04      139.82     22.54 o 
  -3   2   6      588.16      568.26     36.69 o 
  -2   2   6     1352.28     1480.22     60.27 o 
  -1   2   6       73.54       57.97     14.33 o 
   0   2   6      214.02      302.77     27.67 o 
   1   2   6      354.98      380.42     27.81 o 
   2   2   6      694.60      814.18     41.73 o 
   3   2   6      192.31      214.99     24.05 o 
   4   2   6      321.45      357.71     28.52 o 
   5   2   6     1413.61     1319.02     53.89 o 
   6   2   6      430.77      450.43     31.20 o 
   7   2   6      125.11      172.47     22.87 o 
   8   2   6      479.40      470.01     28.96 o 
   9   2   6       16.30       29.38      9.28 o 
  10   2   6       19.60       24.67     12.96 o 
  11   2   6        0.61        5.90     13.26 o 
  12   2   6        8.63       13.80     16.26 o 
 -10   3   6       25.50       41.66     18.72 o 
  -9   3   6       25.94       22.10     11.57 o 
  -8   3   6       14.56        8.16      8.61 o 
  -7   3   6      126.97      154.87     18.56 o 
  -6   3   6      254.87      253.18     21.98 o 
  -5   3   6        1.72        1.30      6.20 o 
  -4   3   6       47.58       43.10      7.26 o 
  -3   3   6      355.17      365.99     20.79 o 
  -2   3   6        8.53        8.09      8.34 o 
  -1   3   6      153.02      213.85     24.71 o 
   0   3   6      706.52      776.66     41.66 o 
   1   3   6       10.84       22.16      9.32 o 
   2   3   6      205.50      247.04     26.90 o 
   3   3   6      341.71      338.26     28.72 o 
   4   3   6      585.02      590.08     35.24 o 
   5   3   6      132.91      157.77     22.55 o 
   6   3   6       23.87       30.54     12.12 o 
   7   3   6       11.11       26.21      7.64 o 
   8   3   6      221.70      227.67     18.78 o 
   9   3   6      238.19      240.11     20.49 o 
  10   3   6       44.32       69.36     13.93 o 
  11   3   6       18.11       16.08     12.41 o 
  -9   4   6       50.86       32.41     15.37 o 
  -8   4   6       77.51       71.03     14.97 o 
  -7   4   6      121.77      126.12     35.37 o 
  -6   4   6       87.77       75.36     10.62 o 
  -5   4   6      417.87      408.07     18.75 o 
  -4   4   6      127.03      143.47     12.00 o 
  -3   4   6       82.62      123.08     10.88 o 
  -2   4   6      367.22      359.67     21.99 o 
  -1   4   6      903.69      866.03     31.70 o 
   0   4   6      635.69      621.29     26.78 o 
   1   4   6       74.03       89.12     12.39 o 
   2   4   6      169.74      148.43     25.90 o 
   3   4   6       19.99       20.80     11.46 o 
   4   4   6      117.27      139.48     21.41 o 
   5   4   6       84.97      105.78     20.43 o 
   6   4   6       10.70        3.34      5.16 o 
   7   4   6        0.02        2.88      5.56 o 
   8   4   6        6.71       14.38      7.44 o 
   9   4   6      158.07      193.58     29.27 o 
  10   4   6        1.42        0.25     10.77 o 
  11   4   6       25.26       -0.11     13.14 o 
  -9   5   6       49.95       54.98     19.57 o 
  -8   5   6       15.99        4.56     11.57 o 
  -7   5   6        9.18       13.64      9.42 o 
  -6   5   6      233.99      274.19     17.69 o 
  -5   5   6        0.21        1.39      4.57 o 
  -4   5   6      231.01      220.73     14.52 o 
  -3   5   6       22.19       23.47      5.90 o 
  -2   5   6      298.62      277.59     20.68 o 
  -1   5   6       88.11      101.76     13.77 o 
   0   5   6        2.65        5.10      5.44 o 
   1   5   6      701.15      725.68     30.18 o 
   2   5   6       33.46       22.99      7.94 o 
   3   5   6      160.08      103.70     19.06 o 
   4   5   6      409.82      463.51     34.53 o 
   5   5   6      114.25      129.69     22.30 o 
   6   5   6       45.96       52.61     16.70 o 
   7   5   6        1.66        1.16      8.20 o 
   8   5   6        9.53        8.50     11.50 o 
   9   5   6       72.21       45.33     17.49 o 
  10   5   6        5.40       13.62     13.37 o 
  11   5   6       34.73       41.50     19.77 o 
  -9   6   6       22.56       17.36     15.83 o 
  -8   6   6       86.28       86.60     21.96 o 
  -7   6   6       10.68       19.45     14.35 o 
  -6   6   6        1.06        1.88      6.05 o 
  -5   6   6      173.99      183.60     29.64 o 
  -4   6   6      130.47      107.56     22.80 o 
  -3   6   6       31.94       16.45      8.09 o 
  -2   6   6        5.17        6.07     13.36 o 
  -1   6   6      384.98      426.42     32.88 o 
   0   6   6      160.05      154.15     17.23 o 
   1   6   6       91.65       79.70     12.75 o 
   2   6   6       32.16       48.92     10.45 o 
   3   6   6      230.25      260.02     20.50 o 
   4   6   6      233.67      218.84     19.59 o 
   5   6   6       16.90       27.70     13.57 o 
   6   6   6      203.82      222.48     29.70 o 
   7   6   6       31.75       22.75     13.26 o 
   8   6   6        0.17        6.06     10.39 o 
   9   6   6       83.41       54.12     19.36 o 
  10   6   6        4.13       13.19     14.55 o 
  -6   7   6       35.23       16.95     13.85 o 
  -5   7   6        6.04       -1.48      6.82 o 
  -4   7   6        1.25        8.14      7.37 o 
  -3   7   6       12.97        4.15      6.81 o 
  -2   7   6       15.11       14.55      8.52 o 
  -1   7   6       58.68       58.08     12.07 o 
   0   7   6       67.59       85.35     13.87 o 
   1   7   6        9.33        7.80      5.31 o 
   2   7   6        1.41       -2.20      5.28 o 
   3   7   6        0.15       -5.31      5.31 o 
   4   7   6      267.60      238.25     24.05 o 
   5   7   6       80.84       79.13     19.93 o 
   6   7   6       29.32       19.84     12.66 o 
   7   7   6      138.17       88.42     21.59 o 
   8   7   6      137.70      167.00     31.18 o 
   9   7   6        6.27       24.55     16.10 o 
  10   7   6        8.30       -1.80     13.51 o 
  -7   8   6       17.65       10.48     14.10 o 
  -6   8   6      182.46      210.21     34.05 o 
  -5   8   6        2.35        6.54      9.98 o 
  -4   8   6       46.40       42.43     11.83 o 
  -3   8   6       33.25       14.57      8.60 o 
  -2   8   6      270.76      258.50     43.16 o 
  -1   8   6       53.21       67.83     13.35 o 
   0   8   6        3.66        8.32      7.18 o 
   1   8   6        0.12       -0.51      5.13 o 
   2   8   6       42.14        4.69     12.04 o 
   3   8   6        0.31       -2.59      6.70 o 
   4   8   6        7.27       17.63      8.38 o 
   5   8   6        2.75        1.90      7.10 o 
   6   8   6       47.35       65.44     20.95 o 
   7   8   6       54.65       23.28     14.78 o 
   8   8   6        0.33       -4.26     11.18 o 
   9   8   6        6.64        7.29     12.73 o 
  -6   9   6        0.01        3.78     12.57 o 
  -5   9   6       73.47       91.56     25.01 o 
  -4   9   6       42.89       32.30     16.65 o 
  -3   9   6       42.42       33.79     20.12 o 
  -2   9   6        7.54        3.40      7.71 o 
  -1   9   6      235.80      207.03     22.23 o 
   0   9   6        0.90       -3.16      5.88 o 
   1   9   6        5.29        5.71      5.63 o 
   2   9   6       12.05       -6.23      6.23 o 
   3   9   6      188.73      201.73     21.81 o 
   4   9   6       10.31        4.64      8.30 o 
   5   9   6        1.09        2.99      7.90 o 
   6   9   6        8.40       19.29     13.51 o 
   7   9   6        0.28        4.87     10.77 o 
   8   9   6        0.16        1.91     13.16 o 
  -5  10   6        2.46       -7.29     12.00 o 
  -4  10   6        4.53       22.94     14.85 o 
  -3  10   6       35.23       26.81     16.33 o 
  -2  10   6        0.57        6.75      9.04 o 
  -1  10   6       17.40        4.86      8.17 o 
   0  10   6      118.21      119.85     17.58 o 
   1  10   6       75.90       88.61     12.74 o 
   2  10   6        4.21        4.37      8.44 o 
   3  10   6       10.73       18.69     15.32 o 
   4  10   6       96.21      103.08     17.42 o 
   5  10   6       44.55       26.73     17.90 o 
   6  10   6        0.13       26.44     16.13 o 
   7  10   6        8.07        3.30     11.43 o 
  -3  11   6       12.16        4.71     13.67 o 
  -2  11   6        0.87       11.50     13.64 o 
  -1  11   6        2.52        3.35     13.62 o 
   0  11   6        7.11       13.04      9.65 o 
   1  11   6        0.55       -2.56      5.56 o 
   2  11   6        7.72        6.32      7.98 o 
   3  11   6       16.17       10.47      9.33 o 
   4  11   6        0.99        7.59     12.46 o 
   5  11   6       31.67       23.21     13.02 o 
   0  12   6        6.20        2.35     12.53 o 
   1  12   6       14.43       16.40     12.83 o 
   2  12   6        9.58        8.36     11.09 o 
   0 -10   7        0.33       -5.65     14.55 o 
   1 -10   7        2.00        9.75     16.60 o 
  -4  -9   7        2.93       13.76     15.56 o 
  -2  -9   7        0.49       -6.04     11.94 o 
  -1  -9   7      177.60      190.37     33.48 o 
   0  -9   7       34.44       44.48     19.36 o 
   1  -9   7       32.93       53.46     21.02 o 
   2  -9   7       31.22       26.67     16.24 o 
   3  -9   7       76.44       53.14     22.62 o 
   4  -9   7       31.62       50.70     20.84 o 
   5  -9   7       40.58       46.87     21.89 o 
  -5  -8   7        3.66      -12.96     12.96 o 
  -4  -8   7      100.16       88.92     24.87 o 
  -3  -8   7       63.34       33.48     18.22 o 
  -2  -8   7        1.63       -6.22     11.02 o 
  -1  -8   7        9.62        2.98     13.19 o 
   0  -8   7      229.48      280.50     38.86 o 
   1  -8   7       66.40       51.82     21.41 o 
   2  -8   7       77.90       76.46     23.16 o 
   3  -8   7        5.09       17.99     17.13 o 
   4  -8   7      170.22      268.22     42.16 o 
   5  -8   7       24.83       43.55     20.80 o 
   6  -8   7       36.22       57.01     21.32 o 
  -6  -7   7        2.25        9.11     14.14 o 
  -5  -7   7       53.31       59.01     21.96 o 
  -4  -7   7      179.29      217.31     33.82 o 
  -3  -7   7        4.30       17.99     13.85 o 
  -2  -7   7        1.11       -5.25      7.58 o 
  -1  -7   7        2.93        8.72     11.96 o 
   0  -7   7        0.14        8.81     13.62 o 
   1  -7   7        2.79       21.55     14.35 o 
   2  -7   7       11.00        8.54     14.30 o 
   3  -7   7        0.86        7.33     12.03 o 
   4  -7   7       89.53       84.32     24.10 o 
   5  -7   7      117.78      140.99     31.84 o 
   6  -7   7        4.03       17.47     14.94 o 
   7  -7   7        3.91       -0.66     14.67 o 
   8  -7   7      138.27      141.79     33.00 o 
  -7  -6   7       68.28       55.35     20.04 o 
  -6  -6   7      218.57      183.79     32.30 o 
  -5  -6   7       11.75       25.42     16.06 o 
  -4  -6   7        6.92        8.45     13.35 o 
  -3  -6   7      626.81      615.27     30.43 o 
  -2  -6   7      114.86      104.24     27.48 o 
  -1  -6   7        3.54        4.47      7.32 o 
   0  -6   7      560.05      545.96     42.11 o 
   1  -6   7      177.86      157.84     27.90 o 
   2  -6   7       22.31       42.16     16.01 o 
   3  -6   7        4.18       -4.40     10.48 o 
   4  -6   7      213.57      187.04     32.55 o 
   5  -6   7       61.11       37.88     16.83 o 
   6  -6   7        0.54        0.84     12.69 o 
   7  -6   7        4.08       -4.46     13.14 o 
   8  -6   7        7.15       19.84     17.67 o 
   9  -6   7       69.77       67.12     25.35 o 
  -8  -5   7        0.37        6.31     13.87 o 
  -7  -5   7        5.84        3.42     13.26 o 
  -6  -5   7       34.77       57.94     19.95 o 
  -5  -5   7       49.31       22.62     15.33 o 
  -4  -5   7        6.30        6.45     12.03 o 
  -3  -5   7        4.37        3.88      7.42 o 
  -2  -5   7       35.03       35.34     22.59 o 
  -1  -5   7       45.57       41.48     10.93 o 
   0  -5   7       14.79       24.50      9.34 o 
   1  -5   7      231.81      183.79     28.58 o 
   2  -5   7        4.74        5.65     11.18 o 
   3  -5   7        1.54        6.24     11.32 o 
   4  -5   7        0.37        3.96     10.64 o 
   5  -5   7      199.83      214.35     34.60 o 
   6  -5   7       39.93       60.43     20.18 o 
   7  -5   7        7.32       33.53     18.04 o 
   8  -5   7       33.52       19.98     16.13 o 
   9  -5   7       52.94       82.34     26.26 o 
  -9  -4   7       21.41       51.98     22.80 o 
  -8  -4   7        1.20       12.32     13.80 o 
  -7  -4   7       11.98        1.32     11.57 o 
  -6  -4   7       59.56       38.31     18.06 o 
  -5  -4   7       61.14       59.56     19.04 o 
  -4  -4   7       31.76       55.53     18.61 o 
  -3  -4   7       71.13       63.91     16.76 o 
  -2  -4   7       62.24       74.03     12.77 o 
  -1  -4   7      329.98      321.18     22.55 o 
   0  -4   7       12.42       17.58      8.42 o 
   1  -4   7      668.21      790.17     48.22 o 
   2  -4   7      158.12      193.26     28.65 o 
   3  -4   7        0.18        1.34      9.16 o 
   4  -4   7      345.68      375.63     39.79 o 
   5  -4   7      486.31      553.04     48.08 o 
   6  -4   7       12.67       10.86     13.21 o 
   7  -4   7       35.68       40.77     18.15 o 
   8  -4   7      131.47      173.17     31.59 o 
   9  -4   7      166.23      142.24     30.25 o 
  -9  -3   7       25.10       -4.76     13.39 o 
  -8  -3   7        7.29      -11.00     13.85 o 
  -7  -3   7       64.89       72.13     21.21 o 
  -6  -3   7       74.69       33.91     17.93 o 
  -5  -3   7        1.90       -3.23      9.84 o 
  -4  -3   7      168.21      107.94     23.64 o 
  -3  -3   7        7.81        8.02      7.47 o 
  -2  -3   7       22.41       19.26      8.54 o 
  -1  -3   7      206.31      256.59     20.07 o 
   0  -3   7      192.22      195.93     18.03 o 
   1  -3   7       43.87       42.43      9.89 o 
   2  -3   7      294.41      312.46     26.60 o 
   3  -3   7      293.42      281.61     34.17 o 
   4  -3   7       23.95       23.60     12.55 o 
   5  -3   7      131.25      132.08     26.01 o 
   6  -3   7      982.95     1121.12     62.59 o 
   7  -3   7       19.00       21.32     14.19 o 
   8  -3   7       10.78       -8.84     11.71 o 
   9  -3   7      344.48      350.08     40.20 o 
  -9  -2   7        2.19       -2.85     13.46 o 
  -8  -2   7       31.40       14.10     15.78 o 
  -7  -2   7      112.49       71.13     23.46 o 
  -6  -2   7       10.96        1.80     12.73 o 
  -5  -2   7       69.96       58.86     19.86 o 
  -4  -2   7      341.57      347.44     25.46 o 
  -3  -2   7        3.69       -3.41      5.83 o 
  -2  -2   7       48.02       56.55     11.61 o 
  -1  -2   7       66.98       84.00     12.59 o 
   0  -2   7        1.12       -3.09      9.33 o 
   1  -2   7       42.99       48.94     10.49 o 
   2  -2   7      137.74      123.65     15.56 o 
   3  -2   7        7.65        5.64     10.85 o 
   4  -2   7      201.88      230.77     30.16 o 
   5  -2   7      126.32      179.96     28.81 o 
   6  -2   7      268.43      259.13     33.28 o 
   7  -2   7      144.00      159.62     28.38 o 
   8  -2   7       15.99       49.06     17.61 o 
   9  -2   7       65.39       90.61     23.21 o 
  11  -2   7       32.30       48.51     19.22 o 
  -9  -1   7        0.73        2.35      9.39 o 
  -8  -1   7       28.86       36.69     19.11 o 
  -7  -1   7       11.07       20.23     14.85 o 
  -6  -1   7      262.78      295.39     37.90 o 
  -5  -1   7        1.02       -4.08     10.41 o 
  -4  -1   7       75.73      101.72     22.89 o 
  -3  -1   7      164.95      233.67     31.20 o 
  -2  -1   7      808.55      785.02     46.12 o 
  -1  -1   7     1029.87     1139.25     52.86 o 
   0  -1   7      616.82      582.31     35.49 o 
   1  -1   7      144.27      115.93     18.49 o 
   2  -1   7       23.42        8.63      8.63 o 
   3  -1   7      350.33      344.74     19.70 o 
   4  -1   7      371.40      417.62     21.63 o 
   5  -1   7       83.15       95.49     12.31 o 
   6  -1   7        8.74       26.90     13.23 o 
   7  -1   7      368.28      423.62     39.52 o 
   8  -1   7        9.69        2.51     11.50 o 
   9  -1   7       13.16       26.74     16.33 o 
  10  -1   7       62.95       21.62     14.90 o 
  11  -1   7       18.49       17.06     14.92 o 
  -9   0   7        0.18       10.72     10.95 o 
  -8   0   7        2.98        6.53      8.97 o 
  -7   0   7        5.54       -6.18      7.16 o 
  -6   0   7       22.02       22.62     14.33 o 
  -5   0   7        0.85       -2.14     11.09 o 
  -4   0   7       15.10       26.15     14.08 o 
  -3   0   7      145.58      180.53     27.38 o 
  -2   0   7      717.62      691.91     41.91 o 
  -1   0   7      908.09      867.02     45.67 o 
   0   0   7       12.57       22.55     10.41 o 
   1   0   7       42.33       44.37     12.87 o 
   2   0   7      102.42      102.79     17.17 o 
   3   0   7      782.06      694.65     36.58 o 
   4   0   7      220.97      250.27     24.26 o 
   5   0   7      212.99      213.96     22.82 o 
   6   0   7      256.02      255.39     19.96 o 
   7   0   7       18.70       12.50     12.34 o 
   8   0   7        2.54        4.92     11.14 o 
  10   0   7       46.45       20.41     13.35 o 
  11   0   7       15.42        9.09     12.53 o 
  -9   1   7       37.92       54.25     25.53 o 
  -8   1   7       16.63       -0.28      8.08 o 
  -7   1   7        0.10        5.56      7.81 o 
  -6   1   7       64.11       53.04     25.08 o 
  -5   1   7       78.32       79.45     21.87 o 
  -4   1   7        1.19       22.30     13.35 o 
  -3   1   7        7.26       10.57     10.11 o 
  -2   1   7       74.21       92.77     19.09 o 
  -1   1   7     1038.29     1063.17     51.41 o 
   0   1   7       61.79       75.55     16.35 o 
   1   1   7     1018.48      982.61     46.99 o 
   2   1   7      673.43      725.42     39.38 o 
   3   1   7       33.15       41.93     13.28 o 
   4   1   7     1592.31     1878.08     69.81 o 
   5   1   7      562.78      601.51     38.20 o 
   6   1   7        4.97        6.54      9.48 o 
   7   1   7      152.51      192.96     36.35 o 
   8   1   7      305.09      301.29     32.59 o 
  10   1   7       43.69       26.74     14.65 o 
  11   1   7       76.35       44.96     17.99 o 
  -9   2   7       28.34       18.12     10.74 o 
  -8   2   7       70.18       59.12     13.65 o 
  -7   2   7       40.96       43.67     11.88 o 
  -6   2   7      163.95      142.61     17.93 o 
  -5   2   7       59.47       41.45     16.18 o 
  -4   2   7      186.34      194.97     29.43 o 
  -3   2   7        0.45       -3.96      8.91 o 
  -2   2   7       28.32       35.30     13.55 o 
  -1   2   7      326.65      343.09     31.43 o 
   0   2   7      172.95      160.51     23.00 o 
   1   2   7      165.83      181.35     24.03 o 
   2   2   7      163.83      171.67     23.69 o 
   3   2   7     1314.48     1431.40     61.93 o 
   4   2   7      634.71      841.78     47.13 o 
   5   2   7      440.88      570.42     36.51 o 
   6   2   7      280.79      328.26     30.04 o 
   7   2   7      106.51      114.77     20.34 o 
   8   2   7       75.50      128.16     22.23 o 
   9   2   7      127.14      138.69     23.41 o 
  10   2   7        8.78       19.79     11.78 o 
  11   2   7       13.39        0.05     13.23 o 
  -9   3   7        3.82        1.43      9.94 o 
  -8   3   7       10.16        7.90      9.03 o 
  -7   3   7        2.71        6.04      8.52 o 
  -6   3   7        7.64        8.86      9.65 o 
  -5   3   7       37.27       33.12      9.64 o 
  -4   3   7      109.58      121.76     23.60 o 
  -3   3   7       28.25       44.87     15.19 o 
  -2   3   7      252.07      257.15     28.99 o 
  -1   3   7      223.93      230.27     27.24 o 
   0   3   7      288.57      268.81     29.18 o 
   2   3   7        4.65       -1.16      8.13 o 
   3   3   7        8.04       -5.22      6.31 o 
   4   3   7      746.91      808.19     44.94 o 
   5   3   7      428.15      453.14     33.53 o 
   6   3   7       25.25       42.23     14.05 o 
   7   3   7        0.10        4.81      9.54 o 
   8   3   7      724.61      755.90     51.63 o 
   9   3   7       40.09       31.77     10.22 o 
  10   3   7        8.37       15.90     12.12 o 
  11   3   7       20.74       25.81     15.06 o 
  -9   4   7        0.70       13.90     10.76 o 
  -8   4   7       11.05        3.05      9.54 o 
  -7   4   7       30.54       23.71     17.79 o 
  -6   4   7      265.09      271.84     38.79 o 
  -5   4   7       73.96       62.91     12.32 o 
  -4   4   7       23.53       28.84      7.01 o 
  -3   4   7     1182.49     1159.13     40.17 o 
  -2   4   7      771.46      769.74     46.01 o 
  -1   4   7      158.55      133.61     22.37 o 
   1   4   7      122.57      125.86     22.98 o 
   2   4   7       29.56       17.70     10.00 o 
   3   4   7        0.49        3.36      5.88 o 
   4   4   7      219.46      249.50     29.04 o 
   5   4   7        2.37       17.38     10.34 o 
   6   4   7       49.09       27.31     13.01 o 
   7   4   7       12.04       34.26     14.14 o 
   8   4   7       53.54       37.17     15.69 o 
   9   4   7      145.84      122.86     24.37 o 
  10   4   7       22.18       25.15     13.98 o 
  -8   5   7        0.24       -3.43      9.34 o 
  -7   5   7       57.93       65.23     14.18 o 
  -6   5   7        0.02       -4.87      5.83 o 
  -5   5   7      193.08      223.51     16.33 o 
  -4   5   7        2.28       -0.20      4.72 o 
  -3   5   7       24.14       36.92     10.05 o 
  -2   5   7      455.14      399.36     29.53 o 
  -1   5   7      792.72      814.64     33.73 o 
   0   5   7        1.01       -4.88      4.88 o 
   1   5   7     1330.88     1342.69     44.51 o 
   2   5   7      791.21      734.62     46.44 o 
   3   5   7       51.28       47.81     14.58 o 
   4   5   7      124.99      117.46     22.30 o 
   5   5   7      197.20      239.11     30.09 o 
   6   5   7       17.29       10.66     11.43 o 
   7   5   7        2.07        9.73     11.96 o 
   8   5   7        0.96       -2.60     11.64 o 
   9   5   7       68.77       49.45     17.20 o 
  10   5   7        9.12       -0.36     11.84 o 
  -7   6   7        3.62      -13.26     13.26 o 
  -6   6   7      192.97      231.10     24.49 o 
  -5   6   7      123.51      140.18     18.24 o 
  -4   6   7      140.55      136.33     17.22 o 
  -3   6   7      248.35      240.45     39.67 o 
  -2   6   7       80.42       97.23     15.25 o 
  -1   6   7       12.84        1.62      6.30 o 
   0   6   7       35.64       44.49     10.89 o 
   1   6   7      307.91      321.04     24.40 o 
   2   6   7       55.06       60.38     12.25 o 
   3   6   7        5.76       -3.14      8.56 o 
   4   6   7      260.75      324.41     35.03 o 
   5   6   7       18.94        4.65     10.23 o 
   6   6   7       52.13       31.93     14.85 o 
   7   6   7        4.91        2.92     10.52 o 
   8   6   7       18.63       -2.69      9.93 o 
   9   6   7        4.30       -0.59     11.37 o 
  10   6   7        5.55       -3.60     11.98 o 
  -6   7   7        8.76        6.71     10.72 o 
  -5   7   7       39.36       18.04      9.37 o 
  -4   7   7      121.93      149.18     23.57 o 
  -3   7   7       21.57       39.01     11.06 o 
  -2   7   7      280.98      234.69     22.54 o 
  -1   7   7       35.66       24.15      9.49 o 
   0   7   7        4.03        4.86      8.55 o 
   1   7   7       38.44       17.11      8.78 o 
   2   7   7      160.57      157.68     16.12 o 
   3   7   7       81.58       66.43     13.71 o 
   4   7   7        1.97       -4.28      7.49 o 
   5   7   7       38.72       37.33     15.40 o 
   6   7   7      167.28      227.04     33.87 o 
   7   7   7        0.66        2.73      9.41 o 
   8   7   7        0.17        6.06     12.05 o 
   9   7   7       75.27       52.25     19.27 o 
  -6   8   7       49.20       39.04     17.45 o 
  -5   8   7        0.82       -3.19     10.00 o 
  -4   8   7       13.60       17.30     18.02 o 
  -3   8   7        7.14       15.28      9.77 o 
  -2   8   7       82.21       79.23     30.45 o 
  -1   8   7        4.69       -5.28      6.43 o 
   0   8   7       32.10       30.89     10.33 o 
   1   8   7       10.12        4.49      6.19 o 
   2   8   7        0.52       -1.20      5.08 o 
   3   8   7       10.90       21.78      9.23 o 
   4   8   7        7.02        4.81     13.14 o 
   5   8   7       17.19       19.79     13.73 o 
   6   8   7       36.87       28.70     16.01 o 
   7   8   7       40.05       23.69     15.65 o 
   8   8   7        8.18       13.14     14.51 o 
   9   8   7        0.56      -10.36     10.71 o 
  -5   9   7        7.42        4.37     13.14 o 
  -4   9   7       36.46       28.95     16.13 o 
  -3   9   7       21.75       13.83     10.12 o 
  -2   9   7       79.32       66.51     14.12 o 
  -1   9   7       33.39       35.15     11.98 o 
   0   9   7      123.90      111.33     39.18 o 
   1   9   7        9.27        1.55      6.10 o 
   2   9   7        1.67       -0.70      5.49 o 
   3   9   7       34.77       55.73     13.66 o 
   4   9   7        9.55        0.58     12.08 o 
   5   9   7        2.18       -1.51      7.96 o 
   6   9   7        5.62       17.95     15.49 o 
   7   9   7        4.50       -5.22     12.05 o 
   8   9   7        3.82      -10.61     13.10 o 
  -4  10   7        0.05       13.23     13.26 o 
  -3  10   7        8.69       -1.34     11.71 o 
  -2  10   7        1.01       -1.93      8.11 o 
  -1  10   7       44.40       50.85     13.52 o 
   0  10   7        1.27        0.28      7.28 o 
   1  10   7       45.35       40.88     11.80 o 
   2  10   7       56.01       44.62      9.79 o 
   3  10   7        9.01       10.84      9.79 o 
   4  10   7       10.68       17.10      9.98 o 
   5  10   7       13.36       18.18      9.93 o 
   6  10   7       16.54        1.71     13.71 o 
   7  10   7        1.12       16.56     17.13 o 
  -2  11   7       10.32       -6.83     12.94 o 
  -1  11   7        7.37       17.45     11.15 o 
   0  11   7        0.05       -3.37      8.57 o 
   1  11   7        0.92       11.81      8.85 o 
   2  11   7       19.95       30.68      8.90 o 
   3  11   7        5.41       -5.86      8.83 o 
   4  11   7       13.82       -1.33     23.05 o 
   5  11   7        0.18       -5.86      9.38 o 
  -1  -9   8       81.91       47.13     19.82 o 
   0  -9   8        1.52       12.30     14.96 o 
   1  -9   8        0.84      -10.71     12.05 o 
   2  -9   8       12.22        1.80     14.05 o 
   3  -9   8       29.35       16.60     17.79 o 
  -4  -8   8       29.45       49.63     20.50 o 
  -2  -8   8       18.26       30.29     18.49 o 
  -1  -8   8       95.72      101.86     27.40 o 
   0  -8   8       15.14       16.22     14.94 o 
   1  -8   8       42.95       95.89     26.69 o 
   2  -8   8       51.31       42.91     20.86 o 
   3  -8   8       81.07      101.22     28.95 o 
   4  -8   8       39.24       46.40     21.39 o 
   5  -8   8       31.14       54.14     23.23 o 
  -5  -7   8        0.58       -6.70     12.00 o 
  -4  -7   8       29.84       14.78     14.08 o 
  -3  -7   8       88.96       69.70     20.68 o 
  -2  -7   8       15.86       26.17     11.80 o 
  -1  -7   8       58.36       58.19     20.36 o 
   0  -7   8      260.77      285.28     39.29 o 
   1  -7   8       13.06        3.51     13.23 o 
   2  -7   8       28.85       39.81     18.88 o 
   3  -7   8       72.27       45.14     18.93 o 
   4  -7   8       35.81       23.14     17.22 o 
   5  -7   8      105.47       90.01     26.10 o 
   6  -7   8       11.25        8.45     14.39 o 
   7  -7   8      106.99      144.38     33.73 o 
  -6  -6   8        0.74       14.12     16.38 o 
  -5  -6   8       74.16      111.13     26.49 o 
  -3  -6   8       20.06        4.51     12.44 o 
  -2  -6   8        7.17       -1.05      7.75 o 
  -1  -6   8      318.29      336.39     37.58 o 
   0  -6   8       81.18       97.55     24.12 o 
   1  -6   8       29.87       33.35     18.02 o 
   2  -6   8       23.77       49.45     19.27 o 
   3  -6   8      125.25      130.33     28.63 o 
   4  -6   8       40.39       49.17     19.59 o 
   5  -6   8       20.84       28.33     17.93 o 
   6  -6   8        2.05        7.56     13.37 o 
   7  -6   8       12.77       21.62     16.79 o 
   8  -6   8       23.91       32.21     20.16 o 
  -7  -5   8       64.90       74.73     23.41 o 
  -6  -5   8      276.44      253.60     38.22 o 
  -5  -5   8       17.67       41.13     19.11 o 
  -4  -5   8       50.31       26.42     17.06 o 
  -3  -5   8      517.19      532.94     76.42 o 
  -2  -5   8       92.20      121.18     17.06 o 
  -1  -5   8       31.86       28.27     10.95 o 
   0  -5   8      792.73      836.38     35.44 o 
   1  -5   8      429.12      492.89     45.37 o 
   2  -5   8       10.54       -3.60     10.16 o 
   3  -5   8      159.15      106.55     25.26 o 
   4  -5   8      630.82      695.58     52.71 o 
   5  -5   8        5.17        0.66     12.30 o 
   6  -5   8      100.34      118.44     29.29 o 
   7  -5   8       34.71        3.64     12.75 o 
   8  -5   8       15.27        8.95     15.10 o 
   9  -5   8       18.19       23.35     20.52 o 
  -8  -4   8        1.60       20.77     16.63 o 
  -7  -4   8       11.68       19.75     16.67 o 
  -6  -4   8       16.59       14.76     13.83 o 
  -5  -4   8      126.98      124.57     26.92 o 
  -4  -4   8       10.92       45.83     16.83 o 
  -3  -4   8       34.07       20.74     21.57 o 
  -2  -4   8       59.16       63.83     21.83 o 
  -1  -4   8       58.95       59.84     12.66 o 
   0  -4   8       30.50       19.41     28.03 o 
   1  -4   8       97.60      116.43     16.19 o 
   2  -4   8       37.18       16.08     11.84 o 
   3  -4   8        5.72        3.21      9.59 o 
   4  -4   8       68.50       74.55     21.02 o 
   5  -4   8       70.02      152.79     30.34 o 
   6  -4   8       64.54       74.71     21.73 o 
   7  -4   8        9.89       13.60     15.26 o 
   8  -4   8       20.03       25.44     17.54 o 
   9  -4   8       81.31       31.43     20.50 o 
  -8  -3   8        6.22       14.05     15.69 o 
  -7  -3   8        0.45       -9.34      9.34 o 
  -6  -3   8       67.11      104.98     24.53 o 
  -5  -3   8      146.50      207.72     33.76 o 
  -4  -3   8        0.98       12.37     13.21 o 
  -3  -3   8       11.56       19.80     10.49 o 
  -2  -3   8       46.46       38.88     10.80 o 
  -1  -3   8      136.79      155.79     18.25 o 
   0  -3   8        3.18       -4.36      5.73 o 
   1  -3   8      127.26      160.96     20.21 o 
   2  -3   8       72.56       93.27     17.07 o 
   3  -3   8      291.62      277.49     35.46 o 
   4  -3   8      158.72      247.45     35.01 o 
   5  -3   8      304.20      354.41     40.50 o 
   6  -3   8       51.31       63.39     21.91 o 
   7  -3   8        0.34        6.26     12.41 o 
   8  -3   8      238.94      204.17     34.69 o 
   9  -3   8        6.33      -10.18     11.41 o 
  -8  -2   8       24.28       18.79     16.72 o 
  -7  -2   8      141.51      204.69     36.83 o 
  -6  -2   8       73.41       75.14     24.03 o 
  -5  -2   8        9.17       24.28     17.11 o 
  -4  -2   8      144.28      176.79     28.99 o 
  -3  -2   8        1.63        0.34      8.22 o 
  -2  -2   8       12.79        3.59      7.21 o 
  -1  -2   8       72.11       56.23     11.91 o 
   0  -2   8        7.46       14.84      8.25 o 
   1  -2   8        7.54        1.22      5.89 o 
   2  -2   8      174.50      158.97     16.59 o 
   3  -2   8       60.46       60.92     11.66 o 
   4  -2   8        4.41       10.43     10.80 o 
   5  -2   8       80.78       47.01     17.52 o 
   6  -2   8      341.75      477.31     45.78 o 
   7  -2   8        0.33       -6.54     10.20 o 
   8  -2   8       21.11        0.68     12.94 o 
   9  -2   8      366.71      389.78     44.48 o 
  -9  -1   8       42.93       51.45     23.21 o 
  -8  -1   8       21.96       51.82     19.75 o 
  -7  -1   8        1.05       10.82     14.14 o 
  -6  -1   8      155.96      170.26     31.86 o 
  -5  -1   8      219.54      208.38     34.12 o 
  -4  -1   8      148.91      158.46     29.18 o 
  -3  -1   8       16.11       21.73     14.51 o 
  -2  -1   8      225.33      277.08     33.71 o 
  -1  -1   8      526.07      591.58     40.82 o 
   0  -1   8       94.64       84.46     18.38 o 
   1  -1   8       32.82       31.68     13.01 o 
   2  -1   8      142.52      199.80     23.96 o 
   3  -1   8      217.37      219.65     22.66 o 
   4  -1   8       78.80      103.34     16.11 o 
   5  -1   8       30.31       25.40     12.62 o 
   6  -1   8      103.77      162.22     29.40 o 
   7  -1   8       72.99       47.15     19.25 o 
   8  -1   8       12.60       14.21     13.92 o 
   9  -1   8       80.17       36.78     19.57 o 
  -9   0   8        7.54       -4.53     15.24 o 
  -8   0   8       14.37        7.84     17.24 o 
  -7   0   8       10.78       -9.07     12.69 o 
  -6   0   8       28.26       40.41     19.63 o 
  -5   0   8        0.15       -5.28     11.00 o 
  -4   0   8       35.47       27.56     16.90 o 
  -3   0   8       16.68       23.46     13.98 o 
  -2   0   8       84.27       81.72     20.23 o 
  -1   0   8      330.46      335.23     33.82 o 
   0   0   8      486.29      475.26     34.94 o 
   1   0   8       69.33       70.13     16.51 o 
   2   0   8      165.14      179.87     23.07 o 
   3   0   8      521.78      554.41     34.85 o 
   4   0   8      298.33      229.29     24.55 o 
   5   0   8        0.58        6.56      7.95 o 
   6   0   8      130.53      114.20     23.82 o 
   7   0   8       53.23       82.59     20.84 o 
   8   0   8       36.02       34.73     16.63 o 
   9   0   8       23.94       25.08     15.62 o 
  11   0   8       34.44       43.28     18.08 o 
  -9   1   8        2.87       -1.60      9.75 o 
  -8   1   8        4.81       22.64     19.27 o 
  -7   1   8        3.93       14.78     16.13 o 
  -6   1   8        0.00        7.77     13.14 o 
  -5   1   8        2.48       16.42     16.47 o 
  -4   1   8        4.57       -9.45      9.45 o 
  -3   1   8        5.46        0.27     11.07 o 
  -2   1   8        0.73        8.20     11.30 o 
  -1   1   8      235.49      213.99     28.38 o 
   0   1   8       59.76       51.52     14.96 o 
   1   1   8        8.25        6.90      8.02 o 
   2   1   8       78.13       80.52     18.59 o 
   3   1   8       12.67       11.59      9.22 o 
   4   1   8       20.76       20.39     11.32 o 
   5   1   8       73.71       88.83     19.16 o 
   6   1   8      134.49      163.45     26.42 o 
   7   1   8        1.42        9.95      8.52 o 
   8   1   8       29.16       32.71     14.37 o 
  10   1   8        2.97        8.29     12.03 o 
  11   1   8        1.79       18.43     14.67 o 
  -9   2   8       41.45       24.11     12.05 o 
  -8   2   8       63.80       81.86     16.28 o 
  -7   2   8       29.71       10.30     14.62 o 
  -6   2   8      184.30      180.98     32.66 o 
  -5   2   8      136.68      167.50     31.43 o 
  -4   2   8       67.39       63.84     20.80 o 
  -3   2   8        0.36       -1.41      9.63 o 
  -2   2   8      233.12      231.37     30.43 o 
  -1   2   8       68.98       87.99     19.27 o 
   0   2   8        5.48        0.09      7.84 o 
   1   2   8       57.35       51.82     15.28 o 
   2   2   8       48.24       81.20     18.77 o 
   3   2   8        5.39        0.57      8.27 o 
   4   2   8      307.72      319.22     33.41 o 
   5   2   8       53.43       73.05     18.81 o 
   6   2   8       53.95       59.87     12.00 o 
   7   2   8       72.56       59.63     17.38 o 
  10   2   8       13.35        7.54     11.80 o 
  11   2   8       94.38       48.45     19.63 o 
  -8   3   8       28.54       15.31     10.72 o 
  -7   3   8       71.94       43.93     22.82 o 
  -6   3   8       81.64       68.79     22.64 o 
  -5   3   8      109.66      185.11     31.34 o 
  -4   3   8      143.87      121.08     24.89 o 
  -3   3   8       27.39       71.38     18.70 o 
  -2   3   8       82.15       85.03     20.41 o 
  -1   3   8      391.96      409.69     37.56 o 
   0   3   8       60.42       57.19     16.63 o 
   1   3   8      145.97      137.64     24.55 o 
   2   3   8       22.50       16.63     11.66 o 
   3   3   8      320.60      337.44     35.37 o 
   4   3   8      139.19      139.19     26.12 o 
   5   3   8      129.78      143.04     18.06 o 
   6   3   8      131.82      193.72     28.13 o 
   7   3   8      216.99      241.98     30.32 o 
   8   3   8       13.25       20.20     13.67 o 
   9   3   8      198.23      183.73     22.94 o 
  -8   4   8        4.23       10.35     10.11 o 
  -7   4   8        2.47       -0.25      7.90 o 
  -6   4   8       20.06       17.51     10.36 o 
  -5   4   8       14.12       19.38     14.42 o 
  -4   4   8        0.17       15.51     12.21 o 
  -3   4   8        0.14       -4.60      9.27 o 
  -2   4   8       89.39       98.03     21.64 o 
  -1   4   8       45.91       73.09     18.93 o 
   0   4   8      107.55       88.42     20.70 o 
   1   4   8       21.66       41.82     15.15 o 
   2   4   8       26.89       18.49     12.71 o 
   3   4   8       91.51      121.10     25.30 o 
   4   4   8       14.20        4.26     11.02 o 
   5   4   8      105.42      141.88     25.74 o 
   6   4   8       30.34       32.39     15.17 o 
   7   4   8        1.58       10.84     12.50 o 
   8   4   8       79.70       85.75     21.93 o 
   9   4   8        4.16       -9.77     10.00 o 
  10   4   8        1.46       -5.72     11.39 o 
  -8   5   8        0.94       -8.40      8.40 o 
  -7   5   8       10.35       10.84      9.43 o 
  -6   5   8       12.94        8.34      8.91 o 
  -5   5   8        3.02       18.72     15.94 o 
  -4   5   8       10.42        5.56     11.64 o 
  -3   5   8        3.99       11.96     12.60 o 
  -2   5   8      205.62      222.78     32.16 o 
  -1   5   8       53.08       54.35     17.97 o 
   0   5   8      286.84      278.99     34.21 o 
   1   5   8      347.75      469.61     43.73 o 
   2   5   8       32.02       14.37     11.71 o 
   3   5   8      576.88      627.27     45.85 o 
   4   5   8      326.61      303.47     25.35 o 
   5   5   8       68.40       58.47     17.95 o 
   6   5   8      110.23      124.34     24.62 o 
   7   5   8      120.91      228.79     32.82 o 
   8   5   8       44.64       20.16     13.87 o 
   9   5   8       28.67       46.33     18.06 o 
  10   5   8        6.04       30.36     16.40 o 
  -7   6   8       10.15        9.13     16.24 o 
  -6   6   8        0.95       -0.02      8.77 o 
  -5   6   8        8.03        4.50      7.90 o 
  -4   6   8       10.07        6.71      8.27 o 
  -3   6   8       41.75       36.82     13.21 o 
  -2   6   8        2.75      -10.24     11.60 o 
  -1   6   8      140.56      128.88     17.60 o 
   0   6   8      149.38      146.70     18.60 o 
   1   6   8       90.17       94.91     22.23 o 
   2   6   8      226.16      214.67     32.23 o 
   3   6   8      288.27      299.17     35.92 o 
   4   6   8      329.09      311.65     36.72 o 
   5   6   8      210.15      240.75     33.30 o 
   6   6   8       14.76       28.93     13.44 o 
   7   6   8        9.90       13.37     12.50 o 
   8   6   8      109.98      115.11     26.42 o 
   9   6   8       12.39       -3.99     12.34 o 
  10   6   8        0.01       -5.19     12.91 o 
  -6   7   8       49.20       28.53     12.39 o 
  -5   7   8       19.38       24.91     13.16 o 
  -4   7   8        0.02       -0.74      7.78 o 
  -3   7   8       33.47       27.27     16.10 o 
  -2   7   8      219.21      220.95     23.24 o 
  -1   7   8        6.47       -1.73      7.15 o 
   0   7   8       93.40      112.61     16.92 o 
   1   7   8      184.91      170.23     29.62 o 
   2   7   8        9.43        6.37      7.52 o 
   3   7   8       41.09       31.01     15.65 o 
   4   7   8      251.68      230.20     33.91 o 
   5   7   8        1.15       -1.43      9.29 o 
   6   7   8       29.69       53.12     18.52 o 
   7   7   8       30.31       20.36     13.64 o 
   8   7   8       45.83       46.51     19.11 o 
   9   7   8       15.59       23.23     17.49 o 
  -6   8   8        5.54       -0.75     14.35 o 
  -5   8   8        9.31       17.45     17.30 o 
  -4   8   8       74.02       60.92     18.87 o 
  -3   8   8        7.11       -1.15     10.36 o 
  -2   8   8        3.90        4.22      8.42 o 
  -1   8   8      266.85      284.87     39.49 o 
   0   8   8        0.96        4.31      7.55 o 
   1   8   8       92.94       77.57     14.65 o 
   2   8   8       30.45       33.49     10.40 o 
   3   8   8      139.12      109.38     28.59 o 
   4   8   8       12.06       -4.26      9.86 o 
   5   8   8       36.92       23.82     14.37 o 
   6   8   8       59.06       80.81     23.87 o 
   7   8   8        2.31       -9.73     10.43 o 
   8   8   8        3.18       -4.12     13.03 o 
  -5   9   8       47.15       80.63     24.58 o 
  -4   9   8       11.43       23.50     12.14 o 
  -3   9   8       24.32       39.26     13.33 o 
  -2   9   8       12.14       13.90     10.16 o 
  -1   9   8       83.01       84.22     16.67 o 
   0   9   8       18.27        7.35      8.99 o 
   1   9   8       12.27       10.09      8.45 o 
   2   9   8        9.04        5.76      7.84 o 
   3   9   8        9.57        5.56      6.27 o 
   4   9   8        6.79       -3.29      8.86 o 
   5   9   8       10.69       21.64     13.69 o 
   6   9   8        0.23       -0.52     11.39 o 
   7   9   8        1.60       -9.45     12.89 o 
  -3  10   8        4.89       -5.14      8.74 o 
  -2  10   8       19.45       17.69     11.42 o 
  -1  10   8       33.91       28.32     11.74 o 
   0  10   8       49.14       64.99     15.27 o 
   1  10   8        0.45        3.96      8.73 o 
   2  10   8       34.34       34.32     16.21 o 
   3  10   8       33.89       30.24     11.51 o 
   4  10   8       19.77        7.75     11.23 o 
   5  10   8        0.25       10.11     14.83 o 
   6  10   8       15.98       41.25     19.93 o 
   0  11   8        0.73       20.09     11.57 o 
   1  11   8        0.80        6.26      8.30 o 
   2  11   8        5.27        5.03     14.79 o 
   3  11   8        0.05        5.47      6.88 o 
  -1  -8   9       52.21       40.82     22.23 o 
   0  -8   9        0.54       18.61     17.45 o 
   1  -8   9        0.00      -13.60     13.98 o 
   2  -8   9       24.63       26.40     21.02 o 
   3  -8   9       17.81       24.55     19.54 o 
  -4  -7   9       53.68       37.06     18.61 o 
  -3  -7   9        1.80        0.18     14.51 o 
  -2  -7   9       17.53       35.26     18.52 o 
  -1  -7   9       34.85        7.33     15.19 o 
   0  -7   9       13.38       -7.13     12.64 o 
   1  -7   9       22.09       35.33     18.45 o 
   2  -7   9       45.06       84.52     26.15 o 
   3  -7   9       60.16       81.31     24.37 o 
   4  -7   9       46.45       26.99     17.86 o 
   5  -7   9       27.04       21.05     18.24 o 
  -5  -6   9        5.34        9.54     13.80 o 
  -4  -6   9       11.35        1.91     14.26 o 
  -3  -6   9       83.82       64.07     21.39 o 
  -2  -6   9       24.25       12.16     11.25 o 
  -1  -6   9       50.47       37.31     19.88 o 
   0  -6   9      308.65      320.90     41.68 o 
   1  -6   9       20.24       23.92     15.72 o 
   2  -6   9        0.30       -0.27     12.44 o 
   3  -6   9       89.73      149.21     32.80 o 
   4  -6   9       64.04       21.09     14.67 o 
   5  -6   9       41.65       53.32     22.82 o 
   6  -6   9       14.96       28.79     17.90 o 
   7  -6   9       67.41       60.68     26.19 o 
  -6  -5   9       21.94       64.96     24.17 o 
  -5  -5   9       50.11       73.36     25.28 o 
  -4  -5   9       69.44       76.03     23.14 o 
  -3  -5   9       10.02       -1.78     13.60 o 
  -2  -5   9       21.24       22.12     12.89 o 
  -1  -5   9      320.67      340.72     55.69 o 
   0  -5   9      220.04      198.52     33.89 o 
   1  -5   9       49.25       50.45     18.70 o 
   2  -5   9      203.79      150.28     30.36 o 
   3  -5   9      224.39      181.92     34.35 o 
   4  -5   9        8.43        1.66     13.76 o 
   5  -5   9      131.04       85.37     26.42 o 
   6  -5   9       26.19       -6.74     13.53 o 
   7  -5   9       13.22       25.35     19.31 o 
   8  -5   9        0.22       -5.83     13.92 o 
  -7  -4   9       11.80       38.52     20.09 o 
  -6  -4   9      104.82      103.41     26.76 o 
  -5  -4   9       19.50        8.15     15.58 o 
  -4  -4   9       66.00       94.11     24.64 o 
  -3  -4   9      187.07      159.78     20.44 o 
  -2  -4   9       74.02       80.66     14.73 o 
  -1  -4   9      118.44      106.07     33.97 o 
   0  -4   9      470.73      455.35     44.10 o 
   1  -4   9      472.15      463.48     46.17 o 
   2  -4   9        3.37        2.51     10.27 o 
   3  -4   9      575.67      560.83     52.02 o 
   4  -4   9      494.21      413.51     47.38 o 
   5  -4   9       59.61       87.49     24.85 o 
   6  -4   9      314.68      359.76     47.15 o 
   7  -4   9      164.73      209.45     37.24 o 
   8  -4   9        8.78        0.05     15.12 o 
  -7  -3   9       30.19       33.78     19.25 o 
  -6  -3   9        0.01        2.89     14.53 o 
  -5  -3   9       74.02       99.17     26.40 o 
  -4  -3   9      123.59      118.19     26.88 o 
  -3  -3   9        0.87       -0.43      7.38 o 
  -2  -3   9      180.70      183.02     20.81 o 
  -1  -3   9      236.42      235.71     34.09 o 
   0  -3   9        5.19       12.70      8.82 o 
   1  -3   9       72.77       53.50     22.04 o 
   2  -3   9        4.20        3.11      7.77 o 
   3  -3   9       11.16       -3.78     11.18 o 
   4  -3   9      221.79      192.90     33.32 o 
   5  -3   9        6.15        0.02     11.25 o 
   6  -3   9       10.79       16.51     13.60 o 
   7  -3   9       22.17       12.05     14.28 o 
   8  -3   9       52.69       10.89     14.71 o 
   9  -3   9       14.88       19.45     18.63 o 
  -8  -2   9       25.78       22.00     19.38 o 
  -7  -2   9       17.25       -3.33     12.78 o 
  -6  -2   9       77.66       88.97     26.08 o 
  -5  -2   9      168.90      166.07     32.16 o 
  -4  -2   9       59.18       51.57     20.41 o 
  -3  -2   9        0.32        3.51      9.95 o 
  -2  -2   9      532.52      580.48     31.29 o 
  -1  -2   9        8.05       31.36     11.75 o 
   0  -2   9      140.37      187.16     20.36 o 
   1  -2   9       18.22       17.98      8.51 o 
   2  -2   9        0.93       -3.51      6.41 o 
   3  -2   9        7.35        3.27      6.67 o 
   4  -2   9       51.10       44.96     16.74 o 
   5  -2   9       12.71       18.29     13.98 o 
   6  -2   9       45.16       37.60     16.47 o 
   7  -2   9        3.53       11.12     11.94 o 
   8  -2   9      197.04      282.00     40.13 o 
   9  -2   9        2.44        0.09     14.01 o 
  -8  -1   9       60.77       48.01     22.89 o 
  -7  -1   9      159.04      156.86     34.83 o 
  -6  -1   9      122.61      101.52     27.38 o 
  -5  -1   9       85.06      107.89     28.08 o 
  -4  -1   9      599.80      582.15     53.00 o 
  -3  -1   9      101.28      142.54     28.74 o 
  -2  -1   9      298.06      325.21     38.88 o 
  -1  -1   9     1276.82     1350.21     66.08 o 
   0  -1   9      418.07      437.40     37.51 o 
   1  -1   9       37.04       54.16     16.63 o 
   2  -1   9        5.29       18.47     11.78 o 
   3  -1   9      167.65      190.17     27.82 o 
   4  -1   9        6.51        4.65      6.56 o 
   5  -1   9        8.68        3.51     10.45 o 
   6  -1   9        1.70        8.59     12.00 o 
   7  -1   9       30.45       21.36     16.08 o 
   8  -1   9       33.25       25.10     18.27 o 
   9  -1   9      109.22      132.29     29.22 o 
  -8   0   9        8.70       21.73     17.99 o 
  -7   0   9        9.37       13.87     16.08 o 
  -6   0   9       74.94       47.03     21.55 o 
  -5   0   9      171.75      211.03     35.85 o 
  -4   0   9       17.60        8.66     15.92 o 
  -3   0   9      356.74      411.23     43.55 o 
  -2   0   9       51.49       31.57     17.86 o 
  -1   0   9      294.25      274.69     34.05 o 
   0   0   9      104.00       72.75     18.88 o 
   1   0   9      454.09      483.19     36.53 o 
   2   0   9       33.34       19.98     12.48 o 
   3   0   9      101.62      109.62     20.45 o 
   4   0   9      218.74      192.35     25.05 o 
   5   0   9      162.13      173.42     24.37 o 
   6   0   9       33.06       41.34     17.15 o 
   7   0   9        3.01       17.83     13.32 o 
   8   0   9        5.88       13.94     14.24 o 
   9   0   9       50.86       51.07     21.25 o 
  -8   1   9        8.88       10.98     18.18 o 
  -7   1   9       12.82       13.57     16.19 o 
  -6   1   9       18.29       24.28     19.04 o 
  -5   1   9       14.48       22.12     15.56 o 
  -4   1   9       53.99       76.21     23.87 o 
  -3   1   9        1.79        0.64     12.55 o 
  -2   1   9       51.11       78.28     21.57 o 
  -1   1   9        7.94       24.80     14.14 o 
   0   1   9        1.93        9.93     10.59 o 
   1   1   9       22.63       35.69     14.69 o 
   2   1   9      112.08      121.86     22.85 o 
   3   1   9       78.30       80.77     19.77 o 
   4   1   9      311.03      286.51     31.34 o 
   5   1   9        1.86       15.74     11.80 o 
   6   1   9      349.03      422.39     38.74 o 
   7   1   9       57.81       69.56     19.72 o 
   8   1   9        0.83        2.05     11.82 o 
   9   1   9       74.20       40.04     19.27 o 
  -8   2   9       36.06       28.04     19.88 o 
  -7   2   9        9.37      -11.94     12.23 o 
  -6   2   9        5.75       -0.30     15.78 o 
  -5   2   9        6.44        2.30     14.44 o 
  -4   2   9       59.29       45.74     19.66 o 
  -3   2   9       22.60        6.81     12.73 o 
  -2   2   9        0.63       -9.50      9.50 o 
  -1   2   9       24.85       34.53     15.88 o 
   0   2   9       36.68       43.39     15.88 o 
   1   2   9      101.94       92.25     20.29 o 
   2   2   9        1.94       12.03     11.09 o 
   3   2   9        3.98       10.09     10.96 o 
   4   2   9        1.59       -7.11      8.18 o 
   5   2   9        0.55       -0.11     10.57 o 
   6   2   9        2.55       -1.30     12.21 o 
   7   2   9       14.42       13.85     14.58 o 
  10   2   9        0.28       -0.43     10.61 o 
  -8   3   9       30.63       -0.80     17.49 o 
  -7   3   9        3.00        2.21     16.54 o 
  -6   3   9       49.37       66.87     23.53 o 
  -5   3   9       17.69        6.22     13.46 o 
  -4   3   9       62.01       53.59     19.45 o 
  -3   3   9        7.31       15.35     13.67 o 
  -2   3   9      158.45      200.18     32.05 o 
  -1   3   9       99.29      129.44     25.65 o 
   0   3   9       12.28       31.96     14.14 o 
   1   3   9      109.85      134.61     25.83 o 
   2   3   9       93.02       81.45     20.09 o 
   3   3   9       10.60        4.67     11.55 o 
   4   3   9      398.92      505.19     45.08 o 
   5   3   9       33.09       40.16     17.04 o 
   6   3   9       12.60       25.58     16.29 o 
   7   3   9        3.63        3.63     18.71 o 
   8   3   9      228.70      224.33     31.86 o 
  -7   4   9      100.39      136.96     32.62 o 
  -6   4   9        6.88        0.57     14.30 o 
  -5   4   9      103.15       90.70     25.78 o 
  -4   4   9       62.84       39.84     20.04 o 
  -3   4   9      134.90      138.07     27.95 o 
  -2   4   9       22.72       16.79     11.87 o 
  -1   4   9      139.89      190.64     30.95 o 
   0   4   9      404.03      513.39     46.26 o 
   1   4   9       14.73       -7.95      7.95 o 
   2   4   9      218.62      220.32     32.57 o 
   3   4   9      152.30      164.33     29.81 o 
   4   4   9       10.85        1.53     13.98 o 
   5   4   9      138.86      118.28     26.88 o 
   6   4   9       14.71       24.77     10.54 o 
   7   4   9        2.06       -3.05     10.36 o 
   8   4   9        7.60       13.85     12.57 o 
   9   4   9       89.08       74.50     21.80 o 
  -7   5   9        1.87       12.94     18.49 o 
  -6   5   9       14.25       36.81     21.11 o 
  -5   5   9        0.27       -6.67     11.02 o 
  -4   5   9       17.85       23.51     15.49 o 
  -3   5   9        0.93       -1.98     11.02 o 
  -2   5   9       23.46       31.25     14.60 o 
  -1   5   9       41.76       30.50     16.24 o 
   0   5   9        0.06       -7.58      7.58 o 
   1   5   9       22.97       -5.72      7.72 o 
   2   5   9        0.76       -1.53     10.66 o 
   3   5   9        1.73       -8.02      8.02 o 
   4   5   9       10.79        0.91     12.66 o 
   5   5   9       88.00      174.61     32.84 o 
   6   5   9        8.69       -1.62     10.91 o 
   7   5   9        9.95        2.41     12.41 o 
   8   5   9       15.50       29.38     17.52 o 
   9   5   9        0.40       -1.25     11.71 o 
  -6   6   9        4.24       -1.62     14.60 o 
  -5   6   9        0.18        1.12     14.05 o 
  -4   6   9        6.05        6.45     14.74 o 
  -3   6   9        5.12        3.96     13.21 o 
  -2   6   9       17.97       15.62     13.44 o 
  -1   6   9        4.71       -0.02     12.66 o 
   0   6   9        5.92        2.96      9.91 o 
   1   6   9       53.14       56.05     19.11 o 
   2   6   9       10.84        2.66      9.86 o 
   3   6   9       67.05       72.27     21.66 o 
   4   6   9       79.96       83.16     22.78 o 
   5   6   9       46.97       32.08     22.15 o 
   6   6   9       34.86       12.07     15.03 o 
   7   6   9       69.36      114.61     25.99 o 
   8   6   9       23.28        9.07     12.57 o 
   9   6   9        8.67        6.51     13.51 o 
  -6   7   9        2.74        9.87     12.19 o 
  -5   7   9        1.11        5.84     10.11 o 
  -4   7   9        4.36        7.82     17.04 o 
  -3   7   9       14.55        0.90      8.31 o 
  -2   7   9       19.63       22.38     11.34 o 
  -1   7   9        1.32       -6.59      6.59 o 
   0   7   9        3.35       -9.73      9.73 o 
   1   7   9        0.89       -1.91     11.09 o 
   2   7   9        0.43       -6.04      8.72 o 
   3   7   9       98.90       62.70     19.63 o 
   4   7   9        7.67        8.25     10.59 o 
   5   7   9        3.80       -1.55     12.39 o 
   6   7   9       99.65      127.71     28.31 o 
   7   7   9        2.30       15.83     15.21 o 
   8   7   9       79.49       32.73     18.77 o 
  -5   8   9        4.93        3.39     11.14 o 
  -4   8   9        8.95       11.81     11.21 o 
  -3   8   9        0.62        3.24     14.24 o 
  -2   8   9       64.61       53.67     31.93 o 
  -1   8   9       15.18       12.13     10.09 o 
   0   8   9       41.84       41.80     12.80 o 
   1   8   9        9.41        3.79     13.03 o 
   2   8   9       59.24       82.57     22.50 o 
   3   8   9       65.32       24.78     14.83 o 
   4   8   9      104.92       72.48     19.88 o 
   5   8   9       13.08       31.86     16.85 o 
   6   8   9        0.04       10.18     14.14 o 
   7   8   9       39.77       37.06     19.66 o 
  -3   9   9        0.09        1.70     10.25 o 
  -2   9   9       32.53       26.52     11.51 o 
  -1   9   9       81.18       58.10     14.38 o 
   0   9   9        5.64       -1.04      7.78 o 
   1   9   9        7.67        3.42      8.05 o 
   2   9   9        1.73       -5.97      6.86 o 
   3   9   9       21.44       31.93     15.51 o 
   4   9   9       14.31       10.84     11.29 o 
   5   9   9       11.96        7.63     13.69 o 
   6   9   9        4.78        8.06     14.14 o 
  -1  10   9       14.09        9.00     10.66 o 
   0  10   9       25.99       18.12     12.91 o 
   1  10   9       67.10      103.17     47.08 o 
   2  10   9       13.18       30.37     15.49 o 
   3  10   9        0.00        3.34      7.51 o 
   4  10   9       30.08       23.77     16.07 o 
  -1  -7  10       21.58       22.62     17.01 o 
   0  -7  10        1.34       -6.42     14.12 o 
   1  -7  10       19.03        4.26     15.03 o 
   2  -7  10       21.14       30.75     20.91 o 
   3  -7  10       20.09       16.47     17.40 o 
  -3  -6  10        9.96       13.96     15.33 o 
  -2  -6  10       25.50       44.53     20.23 o 
  -1  -6  10       36.86       36.51     19.84 o 
   0  -6  10       21.21       55.39     23.82 o 
   1  -6  10        8.45       24.21     16.76 o 
   2  -6  10       26.07       28.61     19.20 o 
   3  -6  10       32.67       24.46     20.00 o 
   4  -6  10       59.04       54.07     24.39 o 
   5  -6  10        5.64       13.28     17.33 o 
  -5  -5  10       25.82       58.17     22.32 o 
  -4  -5  10       14.26       51.13     19.63 o 
  -3  -5  10       40.41       36.03     17.97 o 
  -2  -5  10        1.24       -4.26      8.81 o 
  -1  -5  10      100.06      111.15     18.53 o 
   0  -5  10      349.92      312.95     42.14 o 
   1  -5  10       11.26       30.59     18.79 o 
   2  -5  10        5.90       30.02     18.72 o 
   3  -5  10      103.35      130.58     30.34 o 
   4  -5  10      118.49      149.78     33.32 o 
   5  -5  10        7.20        2.87     14.53 o 
   6  -5  10       17.16       -5.03     13.85 o 
  -5  -4  10       14.22        5.74     14.08 o 
  -4  -4  10        1.72       -1.28     14.58 o 
  -3  -4  10        1.24       11.32     15.83 o 
  -2  -4  10        6.72        2.09     10.00 o 
  -1  -4  10       46.26       46.12     13.86 o 
   0  -4  10       22.18       33.20     12.52 o 
   1  -4  10      120.02       89.40     24.83 o 
   2  -4  10      133.53      113.25     28.08 o 
   3  -4  10       77.39       25.12     17.01 o 
   4  -4  10       24.27       28.99     17.40 o 
   5  -4  10      322.94      303.30     45.49 o 
   6  -4  10       89.20       51.57     24.21 o 
   7  -4  10        8.76       26.38     17.65 o 
  -6  -3  10       28.89       16.29     18.81 o 
  -5  -3  10       36.40       32.59     18.79 o 
  -4  -3  10       23.63       48.08     19.86 o 
  -3  -3  10       44.85       22.41     10.93 o 
  -2  -3  10       55.12       59.81     14.81 o 
  -1  -3  10        7.97       13.17     10.11 o 
   0  -3  10       90.91       90.17     16.45 o 
   1  -3  10      279.39      275.52     25.25 o 
   2  -3  10        6.77        1.32     12.25 o 
   3  -3  10      251.60      264.55     39.43 o 
   4  -3  10      221.30      329.83     44.14 o 
   5  -3  10      101.89       70.29     23.82 o 
   6  -3  10      297.88      285.21     42.50 o 
   7  -3  10      133.25      147.32     34.32 o 
   8  -3  10       45.31       76.44     27.29 o 
  -6  -2  10        0.00        4.30     14.05 o 
  -5  -2  10        9.17       39.47     21.50 o 
  -4  -2  10       82.47      111.42     27.88 o 
  -3  -2  10       40.08       60.11     14.12 o 
  -2  -2  10      103.71      104.74     25.40 o 
  -1  -2  10      172.21      181.14     21.52 o 
   0  -2  10       18.59       29.70     11.35 o 
   1  -2  10        1.58        0.88      7.90 o 
   2  -2  10       75.17       93.56     15.86 o 
   3  -2  10       76.70       66.85     20.04 o 
   4  -2  10       36.24       49.11     18.47 o 
   5  -2  10       20.93       28.08     15.97 o 
   6  -2  10      111.48      119.85     28.24 o 
   7  -2  10       49.09      105.93     28.88 o 
   8  -2  10       53.39       88.53     26.03 o 
   9  -2  10       20.48       16.08     19.02 o 
  -7  -1  10        6.71       25.46     19.13 o 
  -6  -1  10       41.90       41.36     20.70 o 
  -5  -1  10       61.79       29.72     17.49 o 
  -4  -1  10        7.96        9.75     15.49 o 
  -3  -1  10        9.50       -5.79     12.73 o 
  -2  -1  10      787.52      849.07     57.90 o 
  -1  -1  10       48.38       62.11     21.71 o 
   0  -1  10       12.21       -0.11     11.48 o 
   1  -1  10      204.44      165.66     27.65 o 
   2  -1  10      323.16      251.16     29.88 o 
   3  -1  10       11.08       35.20     11.26 o 
   4  -1  10      102.16      115.27     25.92 o 
   5  -1  10       55.32       62.54     20.84 o 
   6  -1  10       30.49        2.89     12.94 o 
   7  -1  10        0.97       14.78     14.85 o 
   8  -1  10       47.07       15.24     17.61 o 
   9  -1  10        0.59       -5.69     14.24 o 
  -7   0  10       53.29       84.41     28.27 o 
  -6   0  10       53.40       44.96     21.55 o 
  -5   0  10       53.62       31.07     20.64 o 
  -4   0  10      276.94      395.77     48.74 o 
  -3   0  10       42.51       51.25     20.68 o 
  -2   0  10      105.12       74.02     22.32 o 
  -1   0  10      940.06     1048.89     60.72 o 
   0   0  10      628.89      613.29     46.40 o 
   1   0  10       50.35       73.73     19.95 o 
   2   0  10      185.93      168.87     27.10 o 
   3   0  10     1008.77      990.70     53.62 o 
   4   0  10       60.79       68.79     17.77 o 
   5   0  10       70.35       64.34     20.52 o 
   6   0  10      137.61       86.00     24.28 o 
   7   0  10       11.75       -2.05     10.93 o 
   8   0  10        1.06      -10.34     11.55 o 
   9   0  10       58.24       43.34     19.70 o 
  -7   1  10        0.02       11.66     15.94 o 
  -6   1  10       38.28       11.21     16.10 o 
  -5   1  10       49.49       49.22     21.64 o 
  -4   1  10       22.21       33.60     20.25 o 
  -3   1  10      149.90      175.13     32.27 o 
  -2   1  10        9.64        7.97     13.83 o 
  -1   1  10        9.39       44.64     17.97 o 
   0   1  10      109.44       68.47     19.63 o 
   1   1  10      258.53      357.05     39.13 o 
   2   1  10       23.14       14.01     11.32 o 
   3   1  10       53.84       49.70     16.70 o 
   4   1  10      605.90      728.70     47.65 o 
   5   1  10      125.05      134.84     25.40 o 
   7   1  10       75.68       61.95     20.11 o 
   8   1  10       78.33       84.98     24.51 o 
   9   1  10        4.26       20.29     16.99 o 
  -7   2  10       35.83       47.63     24.35 o 
  -6   2  10       80.48      143.11     33.82 o 
  -5   2  10        6.14       15.76     17.40 o 
  -4   2  10       93.78      129.26     29.15 o 
  -3   2  10      123.71      130.65     28.24 o 
  -2   2  10       33.25       30.91     16.51 o 
  -1   2  10       22.89       40.98     16.06 o 
   0   2  10        9.43       23.05     13.46 o 
   1   2  10        7.84       -2.03     10.52 o 
   2   2  10        9.86       12.78     13.10 o 
   3   2  10        3.49        8.59     12.75 o 
   4   2  10       20.85       37.51     16.60 o 
   5   2  10        8.14       -0.71     10.68 o 
   6   2  10        0.20        1.48     13.64 o 
   7   2  10       29.08       21.91     16.92 o 
   9   2  10       65.12       61.27     21.68 o 
  -7   3  10        1.67        3.96     16.74 o 
  -6   3  10        7.39       -4.76     16.72 o 
  -5   3  10        9.67       19.66     16.74 o 
  -4   3  10       19.26       42.91     20.50 o 
  -3   3  10        6.15        2.53     12.39 o 
  -2   3  10      123.42      132.08     27.72 o 
  -1   3  10       49.55       50.86     19.38 o 
   0   3  10       26.41       25.90     15.49 o 
   1   3  10       93.12      105.62     23.62 o 
   2   3  10        1.62        0.50     10.39 o 
   3   3  10       57.33       61.16     19.59 o 
   4   3  10        3.45       -1.00     10.43 o 
   5   3  10        4.66       10.14     12.82 o 
   6   3  10        0.63       11.27     14.14 o 
   7   3  10      107.51      106.89     30.86 o 
   8   3  10       37.35       77.58     29.13 o 
  -6   4  10       61.73       92.82     30.00 o 
  -5   4  10       19.32       24.62     17.15 o 
  -4   4  10       28.24       41.93     19.70 o 
  -3   4  10       46.36       85.91     25.21 o 
  -2   4  10      207.89      175.34     33.48 o 
  -1   4  10       51.81       58.19     19.27 o 
   0   4  10       43.64       13.87     13.64 o 
   1   4  10       30.71       -7.56      9.89 o 
   2   4  10        3.37       -1.55     10.77 o 
   3   4  10       22.18       19.52     13.51 o 
   4   4  10       40.42       66.14     22.94 o 
   5   4  10       34.71       83.16     25.81 o 
   6   4  10        3.45       16.26     17.95 o 
   7   4  10        1.30        7.45     15.90 o 
   8   4  10      170.48      286.37     52.34 o 
  -6   5  10        8.41        2.80     16.40 o 
  -5   5  10       82.87      118.46     30.61 o 
  -4   5  10       55.12       95.23     28.02 o 
  -3   5  10       19.67       33.73     19.11 o 
  -2   5  10       40.70       17.08     16.33 o 
  -1   5  10      104.78       83.52     23.55 o 
   0   5  10      138.23      143.79     30.34 o 
   1   5  10       50.72       48.97     20.77 o 
   2   5  10       76.45       63.89     20.75 o 
   3   5  10      118.29       81.36     23.94 o 
   4   5  10        0.05        3.83     15.10 o 
   5   5  10      130.89      104.39     28.24 o 
   6   5  10       30.55       20.98     17.63 o 
   7   5  10        1.03        2.92     18.18 o 
   8   5  10        8.09       14.85     16.19 o 
   9   5  10       22.05       20.82     18.54 o 
  -5   6  10       18.12       18.97     20.43 o 
  -4   6  10       23.39       35.67     20.07 o 
  -3   6  10       31.80       35.67     18.65 o 
  -2   6  10        3.97       14.35     15.81 o 
  -1   6  10       16.27       17.99     15.78 o 
   0   6  10        3.12       15.15     14.26 o 
   1   6  10       46.45       34.71     16.56 o 
   2   6  10        5.08        8.97     12.41 o 
   3   6  10        0.14       -9.91      9.91 o 
   4   6  10        8.86        2.57     13.71 o 
   5   6  10       12.10        3.62     13.03 o 
   6   6  10        7.60       -1.91     14.21 o 
   7   6  10        0.06      -10.55     11.30 o 
   8   6  10        9.16       19.18     17.38 o 
  -4   7  10        7.99        1.87     15.31 o 
  -3   7  10       15.53       16.33     16.17 o 
  -2   7  10        0.01       -4.46     13.19 o 
  -1   7  10        0.16      -10.02     10.02 o 
   0   7  10        4.68       -1.41     12.28 o 
   1   7  10        2.86       17.70     13.44 o 
   2   7  10        4.25        9.29     12.73 o 
   3   7  10        8.41        6.70     12.94 o 
   4   7  10        0.62       10.27     12.25 o 
   5   7  10       15.26        4.35     12.48 o 
   6   7  10       27.50       13.94     10.69 o 
   7   7  10        7.48        6.42     14.85 o 
  -3   8  10        7.16       10.14     18.47 o 
  -2   8  10       15.33       36.90     19.72 o 
  -1   8  10       17.13       12.71     14.49 o 
   0   8  10        3.85        8.88     13.69 o 
   1   8  10        1.29       -5.40      8.97 o 
   2   8  10       15.01        5.56     12.87 o 
   3   8  10       10.94       17.83     13.16 o 
   4   8  10       13.24       17.11     14.46 o 
   5   8  10        2.20       -1.25      9.68 o 
   6   8  10       47.43       43.61     13.26 o 
  -2   9  10       70.22       54.59     16.61 o 
  -1   9  10        4.10        6.36     18.48 o 
   0   9  10       12.36        5.23      8.66 o 
   1   9  10        4.06       11.05     14.28 o 
   2   9  10       13.48        1.64     11.46 o 
   3   9  10        4.90        5.40     13.14 o 
   4   9  10        7.61       -6.13      9.20 o 
   5   9  10        0.14       -3.78     10.30 o 
   0  -6  11        3.62       -6.83     14.39 o 
   1  -6  11       12.78      -14.08     14.08 o 
   2  -6  11        3.44       -5.24     15.44 o 
  -3  -5  11       21.16       45.14     22.00 o 
  -2  -5  11       20.85       32.43     14.16 o 
  -1  -5  11        9.79        7.54     16.22 o 
   0  -5  11       33.07       35.96     19.95 o 
   1  -5  11       31.68       23.12     16.74 o 
   2  -5  11       42.87       77.69     27.01 o 
   3  -5  11       10.00        0.89     16.13 o 
   4  -5  11       69.91       83.09     28.58 o 
   5  -5  11       60.49      121.61     32.62 o 
  -4  -4  11        7.75       -9.98     14.92 o 
  -3  -4  11        1.20       22.03     19.00 o 
  -2  -4  11        3.68       10.38     10.60 o 
  -1  -4  11       56.19       72.40     27.14 o 
   0  -4  11       63.30       71.13     23.57 o 
   1  -4  11        9.55        7.27     14.19 o 
   2  -4  11       15.36       55.23     21.59 o 
   3  -4  11      142.14      100.90     26.97 o 
   4  -4  11       36.18       28.54     19.13 o 
   5  -4  11       14.89        5.12     17.70 o 
   6  -4  11       97.28       65.85     26.90 o 
  -4  -3  11        9.37       -7.86     14.51 o 
  -3  -3  11        5.68       -2.80     12.50 o 
  -2  -3  11       15.36        4.80      9.79 o 
  -1  -3  11        2.08        6.63      9.51 o 
   0  -3  11        0.26       -0.39      8.42 o 
   1  -3  11       25.11       19.09     15.83 o 
   2  -3  11        2.90        1.02     12.21 o 
   3  -3  11        5.72        7.24     13.98 o 
   4  -3  11       12.85       18.52     16.67 o 
   5  -3  11      114.70      161.28     34.46 o 
   6  -3  11       10.67        3.48     14.96 o 
   7  -3  11        7.18        2.66     14.49 o 
  -5  -2  11       12.41        0.64     15.76 o 
  -4  -2  11       11.94       10.27     17.11 o 
  -3  -2  11        1.48       12.73     10.19 o 
  -2  -2  11       16.82       13.12     14.71 o 
  -1  -2  11        8.50       13.12     10.21 o 
   0  -2  11        8.20       12.28      9.79 o 
   1  -2  11       93.86       99.51     20.33 o 
   2  -2  11       12.07       -0.03      7.60 o 
   3  -2  11       66.81       79.67     23.44 o 
   4  -2  11       70.37       72.29     23.71 o 
   5  -2  11       72.04       62.11     23.28 o 
   6  -2  11       76.48       76.51     25.60 o 
   7  -2  11        4.71       -5.01     16.10 o 
  -5  -1  11       11.18       22.39     18.29 o 
  -4  -1  11       13.72       16.65     18.08 o 
  -3  -1  11        2.28       -2.07     15.78 o 
  -2  -1  11       53.43       47.92     21.23 o 
  -1  -1  11      101.42       91.45     23.73 o 
   0  -1  11        4.31       -5.56     12.32 o 
   1  -1  11        3.83       -0.66     11.91 o 
   2  -1  11       79.39       76.33     22.07 o 
   3  -1  11       82.99       62.04     29.60 o 
   4  -1  11        5.37        3.05     11.64 o 
   5  -1  11       20.84       25.99     15.60 o 
   6  -1  11       87.00       82.04     24.69 o 
   7  -1  11        0.61       -0.34     12.89 o 
   8  -1  11        3.05       10.52     16.88 o 
  -6   0  11        8.30       39.79     23.62 o 
  -5   0  11       12.38        9.63     16.85 o 
  -4   0  11        0.15        7.20     15.53 o 
  -3   0  11        0.41        3.23     15.78 o 
  -2   0  11      245.89      277.69     41.52 o 
  -1   0  11       14.63       12.71     14.83 o 
   0   0  11        3.26       -0.14     13.05 o 
   1   0  11      126.33      128.21     27.22 o 
   2   0  11      107.93      118.76     25.19 o 
   3   0  11        3.96       10.25     13.05 o 
   4   0  11      109.52      113.18     24.39 o 
   5   0  11      126.84      180.23     33.30 o 
   6   0  11       10.42       -3.96     11.68 o 
   7   0  11        7.38      -10.41     10.41 o 
   8   0  11       63.45       69.58     23.64 o 
  -6   1  11        4.02       11.41     18.72 o 
  -5   1  11        5.97        2.92     16.47 o 
  -4   1  11       50.14       35.96     20.73 o 
  -3   1  11       12.59        8.52     15.78 o 
  -2   1  11        1.22       20.18     16.60 o 
  -1   1  11      381.79      367.46     44.19 o 
   0   1  11      202.26      187.27     32.59 o 
   1   1  11        0.19       -1.09     12.28 o 
   2   1  11      289.76      254.69     35.76 o 
   3   1  11      437.22      514.48     45.21 o 
   4   1  11       48.17       58.99     18.88 o 
   5   1  11       58.31       52.64     19.00 o 
   7   1  11       99.75      128.14     29.18 o 
   8   1  11       11.23       23.35     16.79 o 
  -6   2  11       28.79       29.97     21.64 o 
  -5   2  11       48.25       81.22     25.81 o 
  -4   2  11        4.89       37.24     20.57 o 
  -3   2  11       24.43       69.36     22.89 o 
  -2   2  11       75.63       49.11     21.73 o 
  -1   2  11        8.30        7.84     12.16 o 
   0   2  11       32.70       25.90     15.47 o 
   1   2  11       24.27       10.89     15.81 o 
   2   2  11        6.18       16.95     13.76 o 
   3   2  11        7.64       13.26     12.96 o 
   4   2  11      139.87      104.55     24.99 o 
   5   2  11        6.78       41.73     18.56 o 
   6   2  11       12.77        8.59     16.33 o 
  -5   3  11        0.24       -1.09     17.08 o 
  -4   3  11       50.62       39.59     19.68 o 
  -3   3  11      100.15      171.28     34.71 o 
  -2   3  11        5.01        4.10     14.62 o 
  -1   3  11       43.05       68.28     23.26 o 
   0   3  11      116.44      130.78     28.90 o 
   1   3  11        3.05        2.44     13.21 o 
   2   3  11        0.17        5.90     12.21 o 
   3   3  11       50.84       53.84     20.07 o 
   4   3  11       71.49       84.73     23.30 o 
   5   3  11       10.08       18.79     15.81 o 
   6   3  11        3.10       16.67     17.95 o 
   7   3  11       29.62       65.44     27.29 o 
  -5   4  11       22.90       16.79     21.59 o 
  -4   4  11        4.87       11.07     16.92 o 
  -3   4  11        0.13        2.82     14.30 o 
  -2   4  11       70.37       65.23     22.82 o 
  -1   4  11       25.78        6.45     13.64 o 
   0   4  11        4.94        0.96     13.03 o 
   1   4  11       49.42       87.96     25.53 o 
   2   4  11        7.06       -5.35     12.09 o 
   3   4  11        7.16       18.97     16.47 o 
   4   4  11        4.12      -11.37     11.37 o 
   5   4  11       37.51       17.22     16.40 o 
   6   4  11        2.32      -14.76     14.76 o 
   7   4  11        2.93       -2.85     20.04 o 
   8   4  11       19.86       40.70     26.58 o 
  -5   5  11        0.13       -7.63     15.99 o 
  -4   5  11        0.77        2.12     14.37 o 
  -3   5  11        3.32       -0.82     12.21 o 
  -2   5  11       68.60       89.63     26.60 o 
  -1   5  11       36.31       97.83     25.87 o 
   0   5  11       19.02       27.22     17.83 o 
   1   5  11      108.10      118.53     29.09 o 
   2   5  11       64.31       54.71     20.16 o 
   3   5  11       23.87       36.94     20.04 o 
   4   5  11       29.19        7.72     16.88 o 
   5   5  11       15.41        5.83     14.99 o 
   6   5  11        0.08        1.96     16.79 o 
   7   5  11        2.46        1.84     21.57 o 
  -4   6  11        1.76       16.51     18.38 o 
  -3   6  11        5.76        6.26     16.01 o 
  -2   6  11        6.51       -3.44     12.66 o 
  -1   6  11       46.73       53.23     22.78 o 
   0   6  11       53.88       43.98     20.70 o 
   1   6  11       26.81        4.62     14.17 o 
   2   6  11       84.21       76.03     25.67 o 
   3   6  11      194.01      248.15     40.68 o 
   4   6  11        7.66       -7.95     11.89 o 
   5   6  11       72.58        2.51     17.58 o 
   6   6  11       44.45       68.24     28.20 o 
   7   6  11        9.43      -10.43     17.95 o 
  -3   7  11        0.74       -0.77     16.67 o 
  -2   7  11       30.54       30.98     20.41 o 
  -1   7  11        1.49        2.28     15.17 o 
   0   7  11        0.06       -6.67     13.30 o 
   1   7  11        1.03        3.55     12.94 o 
   2   7  11        0.55       -5.01      9.77 o 
   3   7  11        3.06        8.63     13.26 o 
   4   7  11       17.79       44.07     19.22 o 
   5   7  11        0.26      -10.39     11.71 o 
   6   7  11       21.76       19.91     18.68 o 
  -1   8  11       35.57       16.72     16.56 o 
   0   8  11       11.27        2.25     13.62 o 
   1   8  11        1.81       -7.31     14.78 o 
   2   8  11        2.56        1.14     11.18 o 
   3   8  11       19.94       19.79     16.06 o 
   4   8  11        0.11        7.13     15.24 o 
   5   8  11        7.23        8.75     14.49 o 
  -1  -4  12        2.71        9.33     11.69 o 
   0  -4  12       18.48       10.96     16.74 o 
   1  -4  12       13.97       22.07     17.20 o 
   2  -4  12        9.00       -4.65     14.69 o 
   3  -4  12       25.10       57.81     25.01 o 
   4  -4  12       32.49       41.16     20.66 o 
  -2  -3  12        4.82       12.35     10.60 o 
  -1  -3  12       66.71       86.28     18.90 o 
   0  -3  12       13.95       24.25     13.11 o 
   1  -3  12        4.83       -5.31     11.25 o 
   2  -3  12        9.80       15.90     16.47 o 
   3  -3  12       52.19       42.68     20.66 o 
   4  -3  12        2.64       -6.49     11.34 o 
   5  -3  12        3.68        0.59     13.76 o 
  -3  -2  12        2.03      -11.91     14.51 o 
  -2  -2  12      100.81      110.92     20.05 o 
  -1  -2  12        0.11       -3.51     10.00 o 
   0  -2  12       40.94       48.17     14.24 o 
   1  -2  12       33.80       13.96     10.27 o 
   2  -2  12        1.07       -4.94     11.16 o 
   3  -2  12       21.70        5.81     12.89 o 
   4  -2  12       28.68       18.61     15.01 o 
   5  -2  12        8.29       16.13     17.99 o 
   6  -2  12        1.17      -13.23     13.23 o 
  -4  -1  12       19.61       -5.81     17.20 o 
  -3  -1  12        0.69       -7.29     14.62 o 
  -2  -1  12       66.07       45.71     14.45 o 
  -1  -1  12       29.91       35.33     13.15 o 
   0  -1  12       18.99       17.95     10.08 o 
   1  -1  12        0.20        1.42      9.64 o 
   2  -1  12        1.28       -0.46      7.10 o 
   3  -1  12       45.68       90.92     25.58 o 
   4  -1  12       12.55       15.33     13.37 o 
   5  -1  12        3.57       -5.01     11.41 o 
   6  -1  12       17.68       17.74     15.17 o 
  -4   0  12       13.83       12.60     17.20 o 
  -3   0  12       18.60       22.25     18.43 o 
  -2   0  12       20.95       13.05     17.29 o 
  -1   0  12       78.02      102.65     28.33 o 
   0   0  12       15.79       23.30     16.13 o 
   1   0  12       24.42       37.15     19.38 o 
   2   0  12       15.54       37.29     17.74 o 
   3   0  12       77.64       78.74     23.46 o 
   5   0  12       36.05       47.69     19.86 o 
   6   0  12       13.67       16.60     15.49 o 
   7   0  12        0.02       -7.81     14.14 o 
  -4   1  12       10.02       11.71     18.08 o 
  -3   1  12        0.64      -14.12     14.12 o 
  -2   1  12        0.65       -3.80     15.15 o 
  -1   1  12        7.48       21.59     18.84 o 
   0   1  12        2.38       11.84     15.60 o 
   1   1  12       56.41       30.91     18.27 o 
   2   1  12       10.03       10.77     13.12 o 
   3   1  12        0.22        7.43     14.92 o 
   4   1  12      113.00       87.49     23.69 o 
   7   1  12       45.84       88.67     25.40 o 
  -4   2  12        2.37        6.24     18.65 o 
  -3   2  12       15.13        0.59     13.85 o 
  -2   2  12        4.03       -7.33     13.89 o 
  -1   2  12       11.72       36.40     20.50 o 
   0   2  12       21.07       14.42     17.06 o 
   1   2  12        9.04       -4.35     13.76 o 
   2   2  12       48.71       59.56     23.89 o 
   3   2  12      152.09      132.95     29.95 o 
   4   2  12        1.94        0.23     13.62 o 
   5   2  12       56.14       70.54     24.44 o 
  -4   3  12       24.17       -8.47     17.88 o 
  -3   3  12        0.11       -5.10     15.35 o 
  -2   3  12       47.13       71.52     26.92 o 
  -1   3  12       73.59       95.98     27.67 o 
   0   3  12        0.07       -1.43     14.14 o 
   1   3  12       30.12       46.03     23.62 o 
   2   3  12       25.72       -4.28     12.55 o 
   3   3  12        4.86       -0.23     12.78 o 
   4   3  12       76.19       74.55     25.78 o 
   5   3  12        0.67       16.58     16.79 o 
   6   3  12        3.47        2.05     15.94 o 
  -3   4  12       66.11       56.55     22.69 o 
  -2   4  12        0.02       29.61     19.22 o 
  -1   4  12       27.91       10.66     19.29 o 
   0   4  12      192.11      137.73     32.30 o 
   1   4  12       13.73       13.85     14.69 o 
   2   4  12       13.23       -0.77     12.78 o 
   3   4  12       89.07      127.07     31.77 o 
   4   4  12       86.76       49.02     24.14 o 
   5   4  12       14.83       15.60     18.72 o 
   6   4  12        8.82       -9.79     15.31 o 
   7   4  12        5.08       23.60     23.85 o 
  -3   5  12        0.93       12.05     18.97 o 
  -2   5  12       41.50       17.45     18.59 o 
  -1   5  12        2.48       -1.57     15.03 o 
   0   5  12        0.27      -14.01     14.01 o 
   1   5  12       35.62       -5.60     12.37 o 
   2   5  12       10.66       23.23     20.27 o 
   3   5  12        0.58        1.41     15.72 o 
   4   5  12        1.34      -12.73     12.73 o 
   5   5  12       23.27       18.18     19.82 o 
   6   5  12        0.06       -1.98     17.79 o 
  -2   6  12        0.03      -12.39     16.29 o 
  -1   6  12        8.79       19.34     18.24 o 
   0   6  12        5.45       -1.48     14.71 o 
   1   6  12        1.86       10.71     17.63 o 
   2   6  12       11.80       -3.96     12.71 o 
   3   6  12       17.35       27.72     19.29 o 
   4   6  12       12.76       -5.44     14.96 o 
   5   6  12       37.91       18.45     17.79 o 
   0   7  12        0.26        0.82     15.67 o 
   1   7  12        2.67       -8.09     14.67 o 
   2   7  12        0.08        0.57     15.19 o 
   3   7  12       14.60        4.24     14.62 o 
   4   7  12        3.71       -7.86     14.24 o 
   0  -2  13       12.74       17.61     11.83 o 
   1  -2  13        9.21        5.22     15.19 o 
   2  -2  13        8.91        3.42     13.96 o 
   3  -2  13       34.64       50.84     20.61 o 
  -1  -1  13        3.90      -13.62     13.62 o 
   0  -1  13        3.22        7.69     11.28 o 
   1  -1  13       12.47       14.35     11.10 o 
   2  -1  13       28.95       15.62     13.60 o 
   3  -1  13       11.90        0.32     11.21 o 
   4  -1  13       50.79       60.84     22.59 o 
  -2   0  13       76.76       89.99     30.70 o 
  -1   0  13        8.57       21.62     19.68 o 
   0   0  13       47.22       72.11     24.85 o 
   1   0  13       22.27        9.63     16.56 o 
   2   0  13        6.32        3.96     15.47 o 
   3   0  13       68.25       84.91     24.74 o 
   4   0  13       18.86       35.55     18.79 o 
   5   0  13        0.12        3.46     12.05 o 
  -2   1  13       15.76       21.73     18.79 o 
  -1   1  13       15.41       34.60     20.82 o 
   0   1  13        2.69       -7.93     13.73 o 
   1   1  13       68.61       97.74     27.01 o 
   2   1  13       34.38       26.85     19.16 o 
   3   1  13       20.91       11.84     17.31 o 
   4   1  13       33.94       30.20     19.66 o 
  -2   2  13        0.12       -3.33     15.90 o 
  -1   2  13        9.07       21.21     19.75 o 
   0   2  13        0.59        3.28     15.37 o 
   1   2  13        5.84       14.53     17.20 o 
   2   2  13        6.51       17.74     16.67 o 
   3   2  13        2.20       16.38     16.03 o 
   4   2  13        5.20        4.01     14.83 o 
   5   2  13        0.14        5.33     14.71 o 
  -2   3  13        0.86       -6.67     16.24 o 
  -1   3  13       13.52        1.05     16.92 o 
   0   3  13        3.62       13.12     18.45 o 
   1   3  13        0.01       21.77     20.02 o 
   2   3  13        8.34       -9.54     14.69 o 
   3   3  13       12.83        6.45     16.26 o 
   4   3  13        5.04       18.95     19.06 o 
   5   3  13        0.43       -9.86     16.76 o 
  -1   4  13       13.89       -8.18     17.52 o 
   0   4  13       20.10       19.88     20.57 o 
   1   4  13       28.55       28.47     20.75 o 
   2   4  13       23.72       -2.60     15.28 o 
   3   4  13       10.46       16.76     18.72 o 
   4   4  13       29.92       51.25     26.24 o 
   0   5  13       30.38       40.31     25.33 o 
   1   5  13        0.78        0.66     18.27 o 
   2   5  13        5.00       10.80     18.59 o 
   3   5  13       33.06       31.84     20.20 o 
                                                 
